# Supplementary material for: Mapping county-level vulnerability to the energy transition in US fossil fuel communities
Source: Sci Rep. 2022 Sep 21;12:15748. doi: 10.1038/s41598-022-19927-6 (PMC9492708; doi:10.1038/s41598-022-19927-6)
Supplement: Supplementary file 1 — Supplementary Information 1. [file 41598_2022_19927_MOESM1_ESM.xlsx]

## Sheet: Guide
Supplementary information for "Mapping County-Level Vulnerability to the Energy Transition in US Fossil Fuel Communities." Daniel Raimi, Sanya Carley, and David Konisky.
This dataset was compiled by Daniel Raimi (raimi@rff.org), current as of:
2022-06-02
Tab name	Description
Sources	Brief indication of data sources
Energy_Data	2019 county-level data (if 2019 is not available, 2018 is used) on coal, oil, and NG production; oil refining capacity; Coal power plant capacity (operating and retired); NG power plant capacity; wind and solar capacity.
J40 metrics	County-level aggregate scores for 9 metrics included in the analysis of sensitivity. Data are from CEQ.
Coal_prod	County-level coal production, ranked on an aggregate production basis, and socioeconomic and environmntal indicators
Coal_power_op	County-level coal power capacity, ranked on an aggregate capacity basis, and socioeconomic and environmntal indicators
Coal_power_retired	County-level retired coal power capacity, ranked on an aggregate capacity basis, and socioeconomic and environmntal indicators
Coal_power_combined	County-level operating and retired coal power capacity, ranked on an aggregate capacity basis, and socioeconomic and environmntal indicators
Oil_prod	County-level oil production, ranked on an aggregate capacity basis, and socioeconomic and environmntal indicators
Oil_refine	County-level oil refining capacity, ranked on an aggregate capacity basis, and socioeconomic and environmntal indicators
NG_prod	County-level natural gas production, ranked on an aggregate production basis, and socioeconomic and environmntal indicators
NG_power	County-level natural gas power capacity, ranked on an aggregate capacity basis, and socioeconomic and environmntal indicators
Aggregate fossil score	Cumulative score for all counties.
Aggregate score weights	Weights used to generated weighted aggregate score

## Sheet: Sources
Sources for data analysed in this study
Data type	Source
Oil and gas production sources: State regulatory agencies	State regulators
For KS, OK, LA, WV, Upton and Yu data in 2018: Local Labor Market Shocks and Employment and Earnings Diﬀerentials: Evidence from Shale Oil and Gas Booms. Energy Economics 102 (2021) 105462. https://www.dropbox.com/s/5z5prntiwvyt9w2/Upton%20Yu%202021%20Replication.zip?dl=0	Upton and Yu
Coal production and electric power data: EIA	EIA
J40 metrics	CEQ via various federal sources

## Sheet: Energy_Data
County-level energy activity data used in this study
FIPS	Year	State	County	Location	Production volume	Energy type	Units	Source	Notes	Column1
42047	2019	PA	Elk	Elk County, PA	-	Coal production	Thousand short tons	EIA
38053	2019	ND	McKenzie	McKenzie County, ND	206231512	Oil production	Barrels	ND Industrial Commission
6029	2019	CA	Kern	Kern County, CA	3635.9	Wind power	MW	EIA 860
48353	2019	TX	Nolan	Nolan County, TX	1950.7	Wind power	MW	EIA 860
41021	2019	OR	Gilliam	Gilliam County, OR	1704.9	Wind power	MW	EIA 860
53039	2019	WA	Klickitat	Klickitat County, WA	1255	Wind power	MW	EIA 860
48065	2019	TX	Carson	Carson County, TX	1221.5	Wind power	MW	EIA 860
18007	2019	IN	Benton	Benton County, IN	1187.2	Wind power	MW	EIA 860
48261	2019	TX	Kenedy	Kenedy County, TX	1074.8	Wind power	MW	EIA 860
42063	2019	PA	Indiana	Indiana County, PA	4548	Coal power	MW	EIA 860	Incl. lignite, bituminious, sub-bituminous, refined coal, waste coal, synthetic coal gas
39081	2019	OH	Jefferson	Jefferson County, OH	4336	Coal power	MW	EIA 860	Incl. lignite, bituminious, sub-bituminous, refined coal, waste coal, synthetic coal gas
4013	2019	AZ	Maricopa	Maricopa County, AZ	11690.8	NG power	MW	EIA 860	incl. NG, blast furnace gas, other gas
6037	2019	CA	Los Angeles	Los Angeles County, CA	9709.4	NG power	MW	EIA 860	incl. NG, blast furnace gas, other gas
48201	2019	TX	Harris	Harris County, TX	8290.4	NG power	MW	EIA 860	incl. NG, blast furnace gas, other gas
48201	2019	TX	Harris	Harris County, TX	1603505	Oil refining	B/D	EIA
48245	2019	TX	Jefferson	Jefferson County, TX	1536524	Oil refining	B/D	EIA
6037	2019	CA	Los Angeles	Los Angeles County, CA	1030800	Oil refining	B/D	EIA
48355	2019	TX	Nueces	Nueces County, TX	825000	Oil refining	B/D	EIA
42069	2019	PA	Lackawanna	Lackawanna County, PA	-	Coal production	Thousand short tons	EIA
56005	2019	WY	Campbell	Campbell County, WY	243773	Coal production	Thousand short tons	EIA
42059	2019	PA	Greene	Greene County, PA	28306	Coal production	Thousand short tons	EIA
56009	2019	WY	Converse	Converse County, WY	23243	Coal production	Thousand short tons	EIA
30003	2019	MT	Big Horn	Big Horn County, MT	18700	Coal production	Thousand short tons	EIA
54051	2019	WV	Marshall	Marshall County, WV	18319	Coal production	Thousand short tons	EIA
6029	2019	CA	Kern	Kern County, CA	2975.2	Solar power (all techs)	MW	EIA 860
32003	2019	NV	Clark	Clark County, NV	1972.8	Solar power (all techs)	MW	EIA 860
6071	2019	CA	San Bernardino	San Bernardino County, CA	1667	Solar power (all techs)	MW	EIA 860
6025	2019	CA	Imperial	Imperial County, CA	1615.5	Solar power (all techs)	MW	EIA 860
6065	2019	CA	Riverside	Riverside County, CA	1521.9	Solar power (all techs)	MW	EIA 860
6037	2019	CA	Los Angeles	Los Angeles County, CA	1230.5	Solar power (all techs)	MW	EIA 860
39053	2019	OH	Gallia	Gallia County, OH	3686.5	Coal power	MW	EIA 860	Incl. lignite, bituminious, sub-bituminous, refined coal, waste coal, synthetic coal gas
13207	2019	GA	Monroe	Monroe County, GA	3564	Coal power	MW	EIA 860	Incl. lignite, bituminious, sub-bituminous, refined coal, waste coal, synthetic coal gas
13015	2019	GA	Bartow	Bartow County, GA	3498.6	Coal power	MW	EIA 860	Incl. lignite, bituminious, sub-bituminous, refined coal, waste coal, synthetic coal gas
18051	2019	IN	Gibson	Gibson County, IN	3339.5	Coal power	MW	EIA 860	Incl. lignite, bituminious, sub-bituminous, refined coal, waste coal, synthetic coal gas
32003	2019	NV	Clark	Clark County, NV	6983.7	NG power	MW	EIA 860	incl. NG, blast furnace gas, other gas
36081	2019	NY	Queens	Queens County, NY	6448.7	NG power	MW	EIA 860	incl. NG, blast furnace gas, other gas
12099	2019	FL	Palm Beach	Palm Beach County, FL	5615.9	NG power	MW	EIA 860	incl. NG, blast furnace gas, other gas
17197	2019	IL	Will	Will County, IL	5575.5	NG power	MW	EIA 860	incl. NG, blast furnace gas, other gas
12105	2019	FL	Polk	Polk County, FL	5258.5	NG power	MW	EIA 860	incl. NG, blast furnace gas, other gas
6029	2019	CA	Kern	Kern County, CA	4924.8	NG power	MW	EIA 860	incl. NG, blast furnace gas, other gas
22089	2019	LA	St Charles Parish	St. Charles Parish, LA	4111.7	NG power	MW	EIA 860	incl. NG, blast furnace gas, other gas
13149	2019	GA	Heard	Heard County, GA	3967	NG power	MW	EIA 860	incl. NG, blast furnace gas, other gas
6013	2019	CA	Contra Costa	Contra Costa County, CA	3792.8	NG power	MW	EIA 860	incl. NG, blast furnace gas, other gas
42095	2019	PA	Northampton	Northampton County, PA	3598.7	NG power	MW	EIA 860	incl. NG, blast furnace gas, other gas
12009	2019	FL	Brevard	Brevard County, FL	3241.2	NG power	MW	EIA 860	incl. NG, blast furnace gas, other gas
1001	2019	AL	Autauga	Autauga County, AL	3170.5	NG power	MW	EIA 860	incl. NG, blast furnace gas, other gas
6073	2019	CA	San Diego	San Diego County, CA	3115.6	NG power	MW	EIA 860	incl. NG, blast furnace gas, other gas
48071	2019	TX	Chambers	Chambers County, TX	3034.1	NG power	MW	EIA 860	incl. NG, blast furnace gas, other gas
24033	2019	MD	Prince Georges	Prince Georges County, MD	3014.8	NG power	MW	EIA 860	incl. NG, blast furnace gas, other gas
34023	2019	NJ	Middlesex	Middlesex County, NJ	2995.8	NG power	MW	EIA 860	incl. NG, blast furnace gas, other gas
13067	2019	GA	Cobb	Cobb County, GA	2848.4	NG power	MW	EIA 860	incl. NG, blast furnace gas, other gas
48029	2019	TX	Bexar	Bexar County, TX	2834.6	NG power	MW	EIA 860	incl. NG, blast furnace gas, other gas
22019	2019	LA	Calcasieu Parish	Calcasieu Parish, LA	813500	Oil refining	B/D	EIA
48167	2019	TX	Galveston	Galveston County, TX	810000	Oil refining	B/D	EIA
6013	2019	CA	Contra Costa	Contra Costa County, CA	682871	Oil refining	B/D	EIA
6079	2019	CA	San Luis Obispo	San Luis Obispo County, CA	1122.8	Solar power (all techs)	MW	EIA 860
4013	2019	AZ	Maricopa	Maricopa County, AZ	1065.1	Solar power (all techs)	MW	EIA 860
48371	2019	TX	Pecos	Pecos County, TX	847.7	Solar power (all techs)	MW	EIA 860
6019	2019	CA	Fresno	Fresno County, CA	838.2	Solar power (all techs)	MW	EIA 860
49021	2019	UT	Iron	Iron County, UT	477.4	Solar power (all techs)	MW	EIA 860
37145	2019	NC	Person	Person County, NC	3321.4	Coal power	MW	EIA 860	Incl. lignite, bituminious, sub-bituminous, refined coal, waste coal, synthetic coal gas
26115	2019	MI	Monroe	Monroe County, MI	3279.6	Coal power	MW	EIA 860	Incl. lignite, bituminious, sub-bituminous, refined coal, waste coal, synthetic coal gas
45015	2019	SC	Berkeley	Berkeley County, SC	3049.8	Coal power	MW	EIA 860	Incl. lignite, bituminious, sub-bituminous, refined coal, waste coal, synthetic coal gas
54079	2019	WV	Putnam	Putnam County, WV	2932.6	Coal power	MW	EIA 860	Incl. lignite, bituminious, sub-bituminous, refined coal, waste coal, synthetic coal gas
1073	2019	AL	Jefferson	Jefferson County, AL	2822	Coal power	MW	EIA 860	Incl. lignite, bituminious, sub-bituminous, refined coal, waste coal, synthetic coal gas
13103	2019	GA	Effingham	Effingham County, GA	2834	NG power	MW	EIA 860	incl. NG, blast furnace gas, other gas
36103	2019	NY	Suffolk	Suffolk County, NY	2823.5	NG power	MW	EIA 860	incl. NG, blast furnace gas, other gas
34039	2019	NJ	Union	Union County, NJ	2765.2	NG power	MW	EIA 860	incl. NG, blast furnace gas, other gas
8107	2019	CO	Pueblo	Pueblo County, CO	1635.3	Coal power	MW	EIA 860	Incl. lignite, bituminious, sub-bituminous, refined coal, waste coal, synthetic coal gas
6065	2019	CA	Riverside	Riverside County, CA	2738.3	NG power	MW	EIA 860	incl. NG, blast furnace gas, other gas
12127	2019	FL	Volusia	Volusia County, FL	2688.3	NG power	MW	EIA 860	incl. NG, blast furnace gas, other gas
37153	2019	NC	Richmond	Richmond County, NC	2588.6	NG power	MW	EIA 860	incl. NG, blast furnace gas, other gas
36071	2019	NY	Orange	Orange County, NY	2585.9	NG power	MW	EIA 860	incl. NG, blast furnace gas, other gas
40109	2019	OK	Oklahoma	Oklahoma County, OK	2585	NG power	MW	EIA 860	incl. NG, blast furnace gas, other gas
12011	2019	FL	Broward	Broward County, FL	2567.9	NG power	MW	EIA 860	incl. NG, blast furnace gas, other gas
12071	2019	FL	Lee	Lee County, FL	2556.9	NG power	MW	EIA 860	incl. NG, blast furnace gas, other gas
48355	2019	TX	Nueces	Nueces County, TX	2537.9	NG power	MW	EIA 860	incl. NG, blast furnace gas, other gas
22095	2019	LA	St. John the Baptist Parish	St. John the Baptist Parish, LA	578000	Oil refining	B/D	EIA
38057	2019	ND	Mercer	Mercer County, ND	15617	Coal production	Thousand short tons	EIA
41055	2019	OR	Sherman	Sherman County, OR	1055.2	Wind power	MW	EIA 860
19001	2019	IA	Adair	Adair County, IA	1039.7	Wind power	MW	EIA 860
6095	2019	CA	Solano	Solano County, CA	1029.8	Wind power	MW	EIA 860
48431	2019	TX	Sterling	Sterling County, TX	1011.6	Wind power	MW	EIA 860
6031	2019	CA	Kings	Kings County, CA	469.2	Solar power (all techs)	MW	EIA 860
4027	2019	AZ	Yuma	Yuma County, AZ	423.4	Solar power (all techs)	MW	EIA 860
13269	2019	GA	Taylor	Taylor County, GA	405.7	Solar power (all techs)	MW	EIA 860
6047	2019	CA	Merced	Merced County, CA	341.5	Solar power (all techs)	MW	EIA 860
48461	2019	TX	Upton	Upton County, TX	330	Solar power (all techs)	MW	EIA 860
6107	2019	CA	Tulare	Tulare County, CA	296.7	Solar power (all techs)	MW	EIA 860
37017	2019	NC	Bladen	Bladen County, NC	273.4	Solar power (all techs)	MW	EIA 860
25027	2019	MA	Worcester	Worcester County, MA	264.2	Solar power (all techs)	MW	EIA 860
49001	2019	UT	Beaver	Beaver County, UT	257.1	Solar power (all techs)	MW	EIA 860
48495	2019	TX	Winkler	Winkler County, TX	250	Solar power (all techs)	MW	EIA 860
32023	2019	NV	Nye	Nye County, NV	243.5	Solar power (all techs)	MW	EIA 860
12105	2019	FL	Polk	Polk County, FL	234.7	Solar power (all techs)	MW	EIA 860
42007	2019	PA	Beaver	Beaver County, PA	2741.1	Coal power (retired)	MW	EIA 860	Simple average of retirement year	2019
48157	2019	TX	Fort Bend	Fort Bend County, TX	2736.8	Coal power	MW	EIA 860	Incl. lignite, bituminious, sub-bituminous, refined coal, waste coal, synthetic coal gas
55079	2019	WI	Milwaukee	Milwaukee County, WI	2642.6	Coal power	MW	EIA 860	Incl. lignite, bituminious, sub-bituminous, refined coal, waste coal, synthetic coal gas
48361	2019	TX	Orange	Orange County, TX	2529.4	NG power	MW	EIA 860	incl. NG, blast furnace gas, other gas
22051	2019	LA	Jefferson Parish	Jefferson Parish, LA	2448.7	NG power	MW	EIA 860	incl. NG, blast furnace gas, other gas
12085	2019	FL	Martin	Martin County, FL	2448.5	NG power	MW	EIA 860	incl. NG, blast furnace gas, other gas
5139	2019	AR	Union	Union County, AR	2428	NG power	MW	EIA 860	incl. NG, blast furnace gas, other gas
9009	2019	CT	New Haven	New Haven County, CT	2416.5	NG power	MW	EIA 860	incl. NG, blast furnace gas, other gas
48221	2019	TX	Hood	Hood County, TX	2377.2	NG power	MW	EIA 860	incl. NG, blast furnace gas, other gas
42115	2019	PA	Susquehanna	Susquehanna County, PA	1.66806e+09	NG production	mcf	PA DEP
48329	2019	TX	Midland	Midland County, TX	189503922	Oil production	barrels	TX RRC
35025	2019	NM	Lea	Lea County, NM	188631200	Oil production	barrels	NM EMNRD
8123	2019	CO	Weld	Weld County, CO	168635292	Oil production	Barrels	COGCC
2185	2019	AK	North Slope	North Slope Borough, AK	164615000	Oil production	Barrels	EIA
35015	2019	NM	Eddy	Eddy County, NM	136156027	Oil production	barrels	NM EMNRD
48317	2019	TX	Martin	Martin County, TX	134016957	Oil production	barrels	TX RRC
48479	2019	TX	Webb	Webb County, TX	991.7	Wind power	MW	EIA 860
48441	2019	TX	Taylor	Taylor County, TX	970.1	Wind power	MW	EIA 860
48427	2019	TX	Starr	Starr County, TX	949.2	Wind power	MW	EIA 860
20057	2019	KS	Ford	Ford County, KS	883.2	Wind power	MW	EIA 860
48415	2019	TX	Scurry	Scurry County, TX	881.9	Wind power	MW	EIA 860
26063	2019	MI	Huron	Huron County, MI	869.6	Wind power	MW	EIA 860
40043	2019	OK	Dewey	Dewey County, OK	853.6	Wind power	MW	EIA 860
8043	2019	CO	Moffat	Moffat County, CO	1427.6	Coal power	MW	EIA 860	Incl. lignite, bituminious, sub-bituminous, refined coal, waste coal, synthetic coal gas
48409	2019	TX	San Patricio	San Patricio County, TX	850.1	Wind power	MW	EIA 860
8115	2019	CO	Morgan	Morgan County, CO	555.3	Coal power	MW	EIA 860	Incl. lignite, bituminious, sub-bituminous, refined coal, waste coal, synthetic coal gas
38059	2019	ND	Morton	Morton County, ND	806.8	Wind power	MW	EIA 860
48033	2019	TX	Borden	Borden County, TX	798	Wind power	MW	EIA 860
48153	2019	TX	Floyd	Floyd County, TX	761.4	Wind power	MW	EIA 860
48359	2019	TX	Oldham	Oldham County, TX	755.2	Wind power	MW	EIA 860
17113	2019	IL	McLean	McLean County, IL	752.9	Wind power	MW	EIA 860
12057	2019	FL	Hillsborough	Hillsborough County, FL	231.5	Solar power (all techs)	MW	EIA 860
37131	2019	NC	Northampton	Northampton County, NC	222.8	Solar power (all techs)	MW	EIA 860
37155	2019	NC	Robeson	Robeson County, NC	202.1	Solar power (all techs)	MW	EIA 860
15003	2019	HI	Honolulu	Honolulu County, HI	181.4	Solar power (all techs)	MW	EIA 860
12027	2019	FL	DeSoto	DeSoto County, FL	174	Solar power (all techs)	MW	EIA 860
27025	2019	MN	Chisago	Chisago County, MN	165.9	Solar power (all techs)	MW	EIA 860
37127	2019	NC	Nash	Nash County, NC	165	Solar power (all techs)	MW	EIA 860
37061	2019	NC	Duplin	Duplin County, NC	157.7	Solar power (all techs)	MW	EIA 860
37107	2019	NC	Lenoir	Lenoir County, NC	156	Solar power (all techs)	MW	EIA 860
48115	2019	TX	Dawson	Dawson County, TX	152	Solar power (all techs)	MW	EIA 860
37091	2019	NC	Hertford	Hertford County, NC	151.5	Solar power (all techs)	MW	EIA 860
13095	2019	GA	Dougherty	Dougherty County, GA	151	Solar power (all techs)	MW	EIA 860
13027	2019	GA	Brooks	Brooks County, GA	150	Solar power (all techs)	MW	EIA 860
4019	2019	AZ	Pima	Pima County, AZ	149.5	Solar power (all techs)	MW	EIA 860
12061	2019	FL	Indian River	Indian River County, FL	149	Solar power (all techs)	MW	EIA 860
12107	2019	FL	Putnam	Putnam County, FL	149	Solar power (all techs)	MW	EIA 860
12111	2019	FL	St. Lucie	St. Lucie County, FL	149	Solar power (all techs)	MW	EIA 860
34005	2019	NJ	Burlington	Burlington County, NJ	148.8	Solar power (all techs)	MW	EIA 860
6067	2019	CA	Sacramento	Sacramento County, CA	148	Solar power (all techs)	MW	EIA 860
8039	2019	CO	Routt	Routt County, CO	465.4	Coal power	MW	EIA 860	Incl. lignite, bituminious, sub-bituminous, refined coal, waste coal, synthetic coal gas
35005	2019	NM	Chaves	Chaves County, NM	144.3	Solar power (all techs)	MW	EIA 860
6069	2019	CA	San Benito	San Benito County, CA	143	Solar power (all techs)	MW	EIA 860
37013	2019	NC	Beaufort	Beaufort County, NC	142.5	Solar power (all techs)	MW	EIA 860
51181	2019	VA	Surry	Surry County, VA	142.4	Solar power (all techs)	MW	EIA 860
37053	2019	NC	Currituck	Currituck County, NC	140	Solar power (all techs)	MW	EIA 860
4003	2019	AZ	Cochise	Cochise County, AZ	138.7	Solar power (all techs)	MW	EIA 860
37083	2019	NC	Halifax	Halifax County, NC	133.9	Solar power (all techs)	MW	EIA 860
37195	2019	NC	Wilson	Wilson County, NC	128.4	Solar power (all techs)	MW	EIA 860
36103	2019	NY	Suffolk	Suffolk County, NY	128.3	Solar power (all techs)	MW	EIA 860
37007	2019	NC	Anson	Anson County, NC	127.2	Solar power (all techs)	MW	EIA 860
37165	2019	NC	Scotland	Scotland County, NC	126.8	Solar power (all techs)	MW	EIA 860
37141	2019	NC	Pender	Pender County, NC	122.8	Solar power (all techs)	MW	EIA 860
8033	2019	CO	El Paso	El Paso County, CO	414.3	Coal power	MW	EIA 860	Incl. lignite, bituminious, sub-bituminous, refined coal, waste coal, synthetic coal gas
25013	2019	MA	Hampden	Hampden County, MA	121.5	Solar power (all techs)	MW	EIA 860
45075	2019	SC	Orangeburg	Orangeburg County, SC	121.2	Solar power (all techs)	MW	EIA 860
4021	2019	AZ	Pinal	Pinal County, AZ	120.4	Solar power (all techs)	MW	EIA 860
16039	2019	ID	Elmore	Elmore County, ID	120	Solar power (all techs)	MW	EIA 860
49015	2019	UT	Emery	Emery County, UT	2614.5	Coal power	MW	EIA 860	Incl. lignite, bituminious, sub-bituminous, refined coal, waste coal, synthetic coal gas
40143	2019	OK	Tulsa	Tulsa County, OK	2362.9	NG power	MW	EIA 860	incl. NG, blast furnace gas, other gas
12057	2019	FL	Hillsborough	Hillsborough County, FL	2356	NG power	MW	EIA 860	incl. NG, blast furnace gas, other gas
22047	2019	LA	Iberville Parish	Iberville Parish, LA	2312.5	NG power	MW	EIA 860	incl. NG, blast furnace gas, other gas
42133	2019	PA	York	York County, PA	2288.5	NG power	MW	EIA 860	incl. NG, blast furnace gas, other gas
48039	2019	TX	Brazoria	Brazoria County, TX	2269.1	NG power	MW	EIA 860	incl. NG, blast furnace gas, other gas
6071	2019	CA	San Bernardino	San Bernardino County, CA	2264.7	NG power	MW	EIA 860	incl. NG, blast furnace gas, other gas
25021	2019	MA	Norfolk	Norfolk County, MA	2262.4	NG power	MW	EIA 860	incl. NG, blast furnace gas, other gas
10003	2019	DE	New Castle	New Castle County, DE	2243.7	NG power	MW	EIA 860	incl. NG, blast furnace gas, other gas
42045	2019	PA	Delaware	Delaware County, PA	2232.1	NG power	MW	EIA 860	incl. NG, blast furnace gas, other gas
45007	2019	SC	Anderson	Anderson County, SC	2219.9	NG power	MW	EIA 860	incl. NG, blast furnace gas, other gas
40097	2019	OK	Mayes	Mayes County, OK	2209.9	NG power	MW	EIA 860	incl. NG, blast furnace gas, other gas
39017	2019	OH	Butler	Butler County, OH	2192.7	NG power	MW	EIA 860	incl. NG, blast furnace gas, other gas
4021	2019	AZ	Pinal	Pinal County, AZ	2163.2	NG power	MW	EIA 860	incl. NG, blast furnace gas, other gas
48139	2019	TX	Ellis	Ellis County, TX	2152	NG power	MW	EIA 860	incl. NG, blast furnace gas, other gas
12031	2019	FL	Duval	Duval County, FL	2145.3	NG power	MW	EIA 860	incl. NG, blast furnace gas, other gas
48497	2019	TX	Wise	Wise County, TX	2112.1	NG power	MW	EIA 860	incl. NG, blast furnace gas, other gas
1081	2019	AL	Lee	Lee County, AL	2098.7	NG power	MW	EIA 860	incl. NG, blast furnace gas, other gas
12049	2019	FL	Hardee	Hardee County, FL	2095.1	NG power	MW	EIA 860	incl. NG, blast furnace gas, other gas
47075	2019	TN	Haywood	Haywood County, TN	2085.2	NG power	MW	EIA 860	incl. NG, blast furnace gas, other gas
25017	2019	MA	Middlesex	Middlesex County, MA	2069.9	NG power	MW	EIA 860	incl. NG, blast furnace gas, other gas
48135	2019	TX	Ector	Ector County, TX	2062	NG power	MW	EIA 860	incl. NG, blast furnace gas, other gas
48157	2019	TX	Fort Bend	Fort Bend County, TX	2049.9	NG power	MW	EIA 860	incl. NG, blast furnace gas, other gas
37191	2019	NC	Wayne	Wayne County, NC	2047.7	NG power	MW	EIA 860	incl. NG, blast furnace gas, other gas
1097	2019	AL	Mobile	Mobile County, AL	2039.8	NG power	MW	EIA 860	incl. NG, blast furnace gas, other gas
22073	2019	LA	Ouachita Parish	Ouachita Parish, LA	2035	NG power	MW	EIA 860	incl. NG, blast furnace gas, other gas
48187	2019	TX	Guadalupe	Guadalupe County, TX	2028.4	NG power	MW	EIA 860	incl. NG, blast furnace gas, other gas
12097	2019	FL	Osceola	Osceola County, FL	2014.6	NG power	MW	EIA 860	incl. NG, blast furnace gas, other gas
5059	2019	AR	Hot Spring	Hot Spring County, AR	2013.3	NG power	MW	EIA 860	incl. NG, blast furnace gas, other gas
12017	2019	FL	Citrus	Citrus County, FL	1970.6	NG power	MW	EIA 860	incl. NG, blast furnace gas, other gas
48167	2019	TX	Galveston	Galveston County, TX	1929.3	NG power	MW	EIA 860	incl. NG, blast furnace gas, other gas
48481	2019	TX	Wharton	Wharton County, TX	1912.3	NG power	MW	EIA 860	incl. NG, blast furnace gas, other gas
22019	2019	LA	Calcasieu Parish	Calcasieu Parish, LA	1910.8	NG power	MW	EIA 860	incl. NG, blast furnace gas, other gas
48257	2019	TX	Kaufman	Kaufman County, TX	1894.2	NG power	MW	EIA 860	incl. NG, blast furnace gas, other gas
37159	2019	NC	Rowan	Rowan County, NC	1889.9	NG power	MW	EIA 860	incl. NG, blast furnace gas, other gas
24015	2019	MD	Cecil	Cecil County, MD	1886.2	NG power	MW	EIA 860	incl. NG, blast furnace gas, other gas
45021	2019	SC	Cherokee	Cherokee County, SC	1885.4	NG power	MW	EIA 860	incl. NG, blast furnace gas, other gas
22033	2019	LA	East Baton Rouge Parish	East Baton Rouge Parish, LA	517700	Oil refining	B/D	EIA
22089	2019	LA	St. Charles Parish	St. Charles Parish, LA	442400	Oil refining	B/D	EIA
27037	2019	MN	Dakota	Dakota County, MN	438000	Oil refining	B/D	EIA
18089	2019	IN	Lake	Lake County, IN	435000	Oil refining	B/D	EIA
17197	2019	IL	Will	Will County, IL	417865	Oil refining	B/D	EIA
48389	2019	TX	Reeves	Reeves County, TX	116180451	Oil production	barrels	TX RRC
6029	2019	CA	Kern	Kern County, CA	110851741	Oil and condensate production	bbl	CALGEM
42125	2019	PA	Washington	Washington County, PA	1.18397e+09	NG production	mcf	PA DEP
22031	2018	LA	De Soto Parish	De Soto Parish, LA	1.12235e+09	NG production	mcf	Upton and Yu
48389	2019	TX	Reeves	Reeves County, TX	1117304841	NG production	Thousand cubic feet	TX RRC
42059	2019	PA	Greene	Greene County, PA	1.01901e+09	NG production	mcf	PA DEP
8123	2019	CO	Weld	Weld County, CO	956923449	NG production	mcf	COGCC
48255	2019	TX	Karnes	Karnes County, TX	107666119	Oil production	barrels	TX RRC
39013	2019	OH	Belmont	Belmont County, OH	932978408	NG production	Thousand cubic feet	OH DNR report
56035	2019	WY	Sublette	Sublette County, WY	889098117	NG production	mcf	WYOGCC
42015	2019	PA	Bradford	Bradford County, PA	8.86196e+08	NG production	mcf	PA DEP
48479	2019	TX	Webb	Webb County, TX	827815898	NG production	Thousand cubic feet	TX RRC
35015	2019	NM	Eddy	Eddy County, NM	648449798	NG production	mcf	NM EMNRD	Labeled as "natural gas"
39111	2019	OH	Monroe	Monroe County, OH	565221544	NG production	Thousand cubic feet	OH DNR report
38053	2019	ND	McKenzie	McKenzie County, ND	541428319	NG production	MCF	ND Industrial Commission
38025	2019	ND	Dunn	Dunn County, ND	107010409	Oil production	Barrels	ND Industrial Commission
38061	2019	ND	Mountrail	Mountrail County, ND	92549430	Oil production	Barrels	ND Industrial Commission
38105	2019	ND	Williams	Williams County, ND	90408944	Oil production	Barrels	ND Industrial Commission
35025	2019	NM	Lea	Lea County, NM	540085508	NG production	mcf	NM EMNRD	Labeled as "natural gas"
39081	2019	OH	Jefferson	Jefferson County, OH	533624686	NG production	Thousand cubic feet	OH DNR report
48227	2019	TX	Howard	Howard County, TX	87623802	Oil production	barrels	TX RRC
8045	2019	CO	Garfield	Garfield County, CO	488311722	NG production	mcf	COGCC
48301	2019	TX	Loving	Loving County, TX	83047027	Oil production	barrels	TX RRC
48365	2019	TX	Panola	Panola County, TX	445420026	NG production	Thousand cubic feet	TX RRC
48329	2019	TX	Midland	Midland County, TX	440643742	NG production	Thousand cubic feet	TX RRC
54017	2018	WV	Doddridge County	Doddridge County, WV	4.39199e+08	NG production	mcf	Upton and Yu
48301	2019	TX	Loving	Loving County, TX	424924466	NG production	Thousand cubic feet	TX RRC
8083	2019	CO	Montezuma	Montezuma County, CO	420374880	NG production	mcf	COGCC
48439	2019	TX	Tarrant	Tarrant County, TX	390831194	NG production	Thousand cubic feet	TX RRC
42081	2019	PA	Lycoming	Lycoming County, PA	3.75086e+08	NG production	Thousand cubic feet	PA DEP query
48255	2019	TX	Karnes	Karnes County, TX	373681488	NG production	Thousand cubic feet	TX RRC
48461	2019	TX	Upton	Upton County, TX	74270073	Oil production	barrels	TX RRC
48283	2019	TX	La Salle	La Salle County, TX	60521023	Oil production	barrels	TX RRC
48383	2019	TX	Reagan	Reagan County, TX	52531529	Oil production	barrels	TX RRC
48173	2019	TX	Glasscock	Glasscock County, TX	51106016	Oil production	barrels	TX RRC
48109	2019	TX	Culberson	Culberson County, TX	372587203	NG production	Thousand cubic feet	TX RRC
48475	2019	TX	Ward	Ward County, TX	49180683	Oil production	barrels	TX RRC
48123	2019	TX	De Witt	DeWitt County, TX	41828686	Oil production	barrels	TX RRC
48177	2019	TX	Gonzales	Gonzales County, TX	41688233	Oil production	barrels	TX RRC
22081	2018	LA	Red River Parish	Red River Parish, LA	3.62819e+08	NG production	mcf	Upton and Yu
22017	2018	LA	Caddo Parish	Caddo Parish, LA	3.58261e+08	NG production	mcf	Upton and Yu
40011	2018	OK	Blaine County	Blaine County, OK	3.58049e+08	NG production	mcf	Upton and Yu
48127	2019	TX	Dimmit	Dimmit County, TX	41036494	Oil production	barrels	TX RRC
48003	2019	TX	Andrews	Andrews County, TX	39498552	Oil production	barrels	TX RRC
40073	2018	OK	Kingfisher County	Kingfisher County, OK	3.87817e+07	Oil production	barrels	Upton and Yu
48371	2019	TX	Pecos	Pecos County, TX	35873489	Oil production	barrels	TX RRC
56009	2019	WY	Converse	Converse County, WY	33164752	Oil production	barrels	WYOGCC
48311	2019	TX	Mcmullen	Mcmullen County, TX	30317698	Oil production	barrels	TX RRC
48501	2019	TX	Yoakum	Yoakum County, TX	27419490	Oil production	barrels	TX RRC
48013	2019	TX	Atascosa	Atascosa County, TX	25162285	Oil production	barrels	TX RRC
48165	2019	TX	Gaines	Gaines County, TX	23532295	Oil production	barrels	TX RRC
40011	2018	OK	Blaine County	Blaine County, OK	2.23021e+07	Oil production	barrels	Upton and Yu
48495	2019	TX	Winkler	Winkler County, TX	22038249	Oil production	barrels	TX RRC
40051	2018	OK	Grady County	Grady County, OK	2.20309e+07	Oil production	barrels	Upton and Yu
56005	2019	WY	Campbell	Campbell County, WY	20447433	Oil production	barrels	WYOGCC
48135	2019	TX	Ector	Ector County, TX	20239577	Oil production	barrels	TX RRC
49013	2019	UT	Duchesne	Duchesne County, UT	20184515	Oil production	barrels	UT DNR Oil, Gas, and Mining Division
42117	2019	PA	Tioga	Tioga County, PA	3.48774e+08	NG production	mcf	PA DEP
35045	2019	NM	San Juan	San Juan County, NM	334471843	NG production	mcf	NM EMNRD	Labeled as "natural gas"
40017	2018	OK	Canadian County	Canadian County, OK	3.24702e+08	NG production	mcf	Upton and Yu
42131	2019	PA	Wyoming	Wyoming County, PA	3.15177e+08	NG production	mcf	PA DEP
40051	2018	OK	Grady County	Grady County, OK	3.12145e+08	NG production	mcf	Upton and Yu
48283	2019	TX	La Salle	La Salle County, TX	289963354	NG production	Thousand cubic feet	TX RRC
48127	2019	TX	Dimmit	Dimmit County, TX	280948195	NG production	Thousand cubic feet	TX RRC
54095	2018	WV	Tyler County	Tyler County, WV	2.7963e+08	NG production	mcf	Upton and Yu
54049	2019	WV	Marion	Marion County, WV	13006	Coal production	Thousand short tons	EIA
17055	2019	IL	Franklin	Franklin County, IL	12794	Coal production	Thousand short tons	EIA
54045	2019	WV	Logan	Logan County, WV	11473	Coal production	Thousand short tons	EIA
21225	2019	KY	Union	Union County, KY	11342	Coal production	Thousand short tons	EIA
18051	2019	IN	Gibson	Gibson County, IN	10150	Coal production	Thousand short tons	EIA
8067	2019	CO	La Plata	La Plata County, CO	274446888	NG production	mcf	COGCC
48123	2019	TX	De Witt	DeWitt County, TX	273707974	NG production	Thousand cubic feet	TX RRC
48383	2019	TX	Reagan	Reagan County, TX	273206591	NG production	Thousand cubic feet	TX RRC
40017	2018	OK	Canadian County	Canadian County, OK	1.82991e+07	Oil production	barrels	Upton and Yu
22061	2018	LA	Lincoln Parish	Lincoln Parish, LA	2.62198e+08	NG production	mcf	Upton and Yu
48461	2019	TX	Upton	Upton County, TX	247592425	NG production	Thousand cubic feet	TX RRC
42019	2019	PA	Butler	Butler County, PA	2.32656e+08	NG production	mcf	PA DEP
48405	2019	TX	San Augustine	San Augustine County, TX	228727444	NG production	Thousand cubic feet	TX RRC
48051	2019	TX	Burleson	Burleson County, TX	16272084	Oil production	barrels	TX RRC
48317	2019	TX	Martin	Martin County, TX	225299383	NG production	Thousand cubic feet	TX RRC
48415	2019	TX	Scurry	Scurry County, TX	15539814	Oil production	barrels	TX RRC
39059	2019	OH	Guernsey	Guernsey County, OH	13583259	Oil production	Barrels	OH DNR report
35039	2019	NM	Rio Arriba	Rio Arriba County, NM	223743226	NG production	mcf	NM EMNRD	Labeled as "natural gas"
39067	2019	OH	Harrison	Harrison County, OH	215987118	NG production	Thousand cubic feet	OH DNR report
56037	2019	WY	Sweetwater	Sweetwater County, WY	211376961	NG production	mcf	WYOGCC
22015	2018	LA	Bossier Parish	Bossier Parish, LA	2.08649e+08	NG production	mcf	Upton and Yu
56021	2019	WY	Laramie	Laramie County, WY	13410874	Oil production	barrels	WYOGCC
54085	2018	WV	Ritchie County	Ritchie County, WV	2.02477e+08	NG production	mcf	Upton and Yu
48235	2019	TX	Irion	Irion County, TX	13061688	Oil production	barrels	TX RRC
48297	2019	TX	Live Oak	Live Oak County, TX	12554220	Oil production	barrels	TX RRC
19141	2019	IA	O'Brien	O'Brien County, IA	752.3	Wind power	MW	EIA 860
48173	2019	TX	Glasscock	Glasscock County, TX	733.6	Wind power	MW	EIA 860
40071	2019	OK	Kay	Kay County, OK	713.3	Wind power	MW	EIA 860
48117	2019	TX	Deaf Smith	Deaf Smith County, TX	709.8	Wind power	MW	EIA 860
48371	2019	TX	Pecos	Pecos County, TX	705.2	Wind power	MW	EIA 860
20151	2019	KS	Pratt	Pratt County, KS	666.6	Wind power	MW	EIA 860
48061	2019	TX	Cameron	Cameron County, TX	661.9	Wind power	MW	EIA 860
56009	2019	WY	Converse	Converse County, WY	660.4	Wind power	MW	EIA 860
48487	2019	TX	Wilbarger	Wilbarger County, TX	648.6	Wind power	MW	EIA 860
40047	2019	OK	Garfield	Garfield County, OK	646.1	Wind power	MW	EIA 860
53013	2019	WA	Columbia	Columbia County, WA	634	Wind power	MW	EIA 860
49027	2019	UT	Millard	Millard County, UT	120	Solar power (all techs)	MW	EIA 860
37051	2019	NC	Cumberland	Cumberland County, NC	114.8	Solar power (all techs)	MW	EIA 860
13161	2019	GA	Jeff Davis	Jeff Davis County, GA	112.5	Solar power (all techs)	MW	EIA 860
37181	2019	NC	Vance	Vance County, NC	107.8	Solar power (all techs)	MW	EIA 860
34023	2019	NJ	Middlesex	Middlesex County, NJ	105.2	Solar power (all techs)	MW	EIA 860
13099	2019	GA	Early	Early County, GA	104	Solar power (all techs)	MW	EIA 860
28073	2019	MS	Lamar	Lamar County, MS	104	Solar power (all techs)	MW	EIA 860
48029	2019	TX	Bexar	Bexar County, TX	102.8	Solar power (all techs)	MW	EIA 860
37035	2019	NC	Catawba	Catawba County, NC	102	Solar power (all techs)	MW	EIA 860
37117	2019	NC	Martin	Martin County, NC	102	Solar power (all techs)	MW	EIA 860
37065	2019	NC	Edgecombe	Edgecombe County, NC	101.9	Solar power (all techs)	MW	EIA 860
25023	2019	MA	Plymouth	Plymouth County, MA	101.3	Solar power (all techs)	MW	EIA 860
13087	2019	GA	Decatur	Decatur County, GA	100	Solar power (all techs)	MW	EIA 860
48003	2019	TX	Andrews	Andrews County, TX	100	Solar power (all techs)	MW	EIA 860
48207	2019	TX	Haskell	Haskell County, TX	100	Solar power (all techs)	MW	EIA 860
48389	2019	TX	Reeves	Reeves County, TX	100	Solar power (all techs)	MW	EIA 860
48463	2019	TX	Uvalde	Uvalde County, TX	100	Solar power (all techs)	MW	EIA 860
51175	2019	VA	Southampton	Southampton County, VA	100	Solar power (all techs)	MW	EIA 860
6073	2019	CA	San Diego	San Diego County, CA	98	Solar power (all techs)	MW	EIA 860
34025	2019	NJ	Monmouth	Monmouth County, NJ	97.2	Solar power (all techs)	MW	EIA 860
37161	2019	NC	Rutherford	Rutherford County, NC	96.6	Solar power (all techs)	MW	EIA 860
35029	2019	NM	Luna	Luna County, NM	94	Solar power (all techs)	MW	EIA 860
26147	2019	MI	St Clair	St. Clair County, MI	2604.6	Coal power	MW	EIA 860	Incl. lignite, bituminious, sub-bituminous, refined coal, waste coal, synthetic coal gas
18147	2019	IN	Spencer	Spencer County, IN	2600	Coal power	MW	EIA 860	Incl. lignite, bituminious, sub-bituminous, refined coal, waste coal, synthetic coal gas
47161	2019	TN	Stewart	Stewart County, TN	2600	Coal power	MW	EIA 860	Incl. lignite, bituminious, sub-bituminous, refined coal, waste coal, synthetic coal gas
4001	2019	AZ	Apache	Apache County, AZ	2587.6	Coal power	MW	EIA 860	Incl. lignite, bituminious, sub-bituminous, refined coal, waste coal, synthetic coal gas
35045	2019	NM	San Juan	San Juan County, NM	2560.2	Coal power	MW	EIA 860	Incl. lignite, bituminious, sub-bituminous, refined coal, waste coal, synthetic coal gas
48449	2019	TX	Titus	Titus County, TX	2538	Coal power (retired)	MW	EIA 860	Simple average of retirement year	2017.5
6111	2019	CA	Ventura	Ventura County, CA	1852.3	NG power	MW	EIA 860	incl. NG, blast furnace gas, other gas
48021	2019	TX	Bastrop	Bastrop County, TX	1850.7	NG power	MW	EIA 860	incl. NG, blast furnace gas, other gas
26111	2019	MI	Midland	Midland County, MI	1848.6	NG power	MW	EIA 860	incl. NG, blast furnace gas, other gas
33015	2019	NH	Rockingham	Rockingham County, NH	1814.5	NG power	MW	EIA 860	incl. NG, blast furnace gas, other gas
22001	2019	LA	Acadia Parish	Acadia Parish, LA	1805.2	NG power	MW	EIA 860	incl. NG, blast furnace gas, other gas
1103	2019	AL	Morgan	Morgan County, AL	1802.4	NG power	MW	EIA 860	incl. NG, blast furnace gas, other gas
48453	2019	TX	Travis	Travis County, TX	1799.8	NG power	MW	EIA 860	incl. NG, blast furnace gas, other gas
47157	2019	TN	Shelby	Shelby County, TN	1791.7	NG power	MW	EIA 860	incl. NG, blast furnace gas, other gas
48113	2019	TX	Dallas	Dallas County, TX	1779.7	NG power	MW	EIA 860	incl. NG, blast furnace gas, other gas
51081	2019	VA	Greensville	Greensville County, VA	1773.3	NG power	MW	EIA 860	incl. NG, blast furnace gas, other gas
37109	2019	NC	Lincoln	Lincoln County, NC	1753.6	NG power	MW	EIA 860	incl. NG, blast furnace gas, other gas
28019	2019	MS	Choctaw	Choctaw County, MS	1749.5	NG power	MW	EIA 860	incl. NG, blast furnace gas, other gas
42069	2019	PA	Lackawanna	Lackawanna County, PA	1725.5	NG power	MW	EIA 860	incl. NG, blast furnace gas, other gas
12093	2019	FL	Okeechobee	Okeechobee County, FL	1723.1	NG power	MW	EIA 860	incl. NG, blast furnace gas, other gas
26147	2019	MI	St Clair	St. Clair County, MI	1712.5	NG power	MW	EIA 860	incl. NG, blast furnace gas, other gas
28059	2019	MS	Jackson	Jackson County, MS	356440	Oil refining	B/D	EIA
54103	2018	WV	Wetzel County	Wetzel County, WV	2.00819e+08	NG production	mcf	Upton and Yu
38105	2019	ND	Williams	Williams County, ND	200738390	NG production	MCF	ND Industrial Commission
48203	2019	TX	Harrison	Harrison County, TX	189231736	NG production	Thousand cubic feet	TX RRC
48497	2019	TX	Wise	Wise County, TX	183909570	NG production	Thousand cubic feet	TX RRC
48219	2019	TX	Hockley	Hockley County, TX	11965204	Oil production	barrels	TX RRC
6037	2019	CA	Los Angeles	Los Angeles County, CA	11728495	Oil and condensate production	bbl	CALGEM
48173	2019	TX	Glasscock	Glasscock County, TX	179136443	NG production	Thousand cubic feet	TX RRC
22075	2018	LA	Plaquemines Parish	Plaquemines Parish, LA	1.12024e+07	Oil production	barrels	Upton and Yu
49047	2019	UT	Uintah	Uintah County, UT	10977725	Oil production	barrels	UT DNR Oil, Gas, and Mining Division
40073	2018	OK	Kingfisher County	Kingfisher County, OK	1.69563e+08	NG production	mcf	Upton and Yu
49047	2019	UT	Uintah	Uintah County, UT	168439313	NG production	mcf	UT DNR Oil, Gas, and Mining Division	Labeled as "natural gas"
40121	2018	OK	Pittsburg County	Pittsburg County, OK	1.66394e+08	NG production	mcf	Upton and Yu
54051	2018	WV	Marshall County	Marshall County, WV	1.64725e+08	NG production	mcf	Upton and Yu
30083	2019	MT	Richland	Richland County, MT	10209050	Oil production	barrels	MT Board of Oil and Gas Conservation
48251	2019	TX	Johnson	Johnson County, TX	162064050	NG production	Thousand cubic feet	TX RRC
40049	2018	OK	Garvin County	Garvin County, OK	9.45759e+06	Oil production	barrels	Upton and Yu
8001	2019	CO	Adams	Adams County, CO	8607248	Oil production	Barrels	COGCC
6053	2019	CA	Monterey	Monterey County, CA	8311181	Oil and condensate production	bbl	CALGEM
48041	2019	TX	Brazos	Brazos County, TX	8001246	Oil production	barrels	TX RRC
40137	2018	OK	Stephens County	Stephens County, OK	7.90084e+06	Oil production	barrels	Upton and Yu
48033	2019	TX	Borden	Borden County, TX	7878426	Oil production	barrels	TX RRC
48103	2019	TX	Crane	Crane County, TX	7664933	Oil production	barrels	TX RRC
40019	2018	OK	Carter County	Carter County, OK	7.41297e+06	Oil production	barrels	Upton and Yu
48163	2019	TX	Frio	Frio County, TX	7228834	Oil production	barrels	TX RRC
48507	2019	TX	Zavala	Zavala County, TX	7161114	Oil production	barrels	TX RRC
48121	2019	TX	Denton	Denton County, TX	158843483	NG production	Thousand cubic feet	TX RRC
42113	2019	PA	Sullivan	Sullivan County, PA	1.48268e+08	NG production	mcf	PA DEP
42003	2019	PA	Allegheny	Allegheny County, PA	1.46169e+08	NG production	mcf	PA DEP
38061	2019	ND	Mountrail	Mountrail County, ND	146096286	NG production	MCF	ND Industrial Commission
48475	2019	TX	Ward	Ward County, TX	140030582	NG production	Thousand cubic feet	TX RRC
35045	2019	NM	San Juan	San Juan County, NM	138431445	NG production	mcf	NM EMNRD	Labeled as "CBM"
48227	2019	TX	Howard	Howard County, TX	135965286	NG production	Thousand cubic feet	TX RRC
40137	2018	OK	Stephens County	Stephens County, OK	1.35374e+08	NG production	mcf	Upton and Yu
48235	2019	TX	Irion	Irion County, TX	133391894	NG production	Thousand cubic feet	TX RRC
38025	2019	ND	Dunn	Dunn County, ND	130183421	NG production	MCF	ND Industrial Commission
6029	2019	CA	Kern	Kern County, CA	128527479	NG production	mcf	CALGEM
40087	2018	OK	McClain County	McClain County, OK	7.08777e+06	Oil production	barrels	Upton and Yu
48285	2019	TX	Lavaca	Lavaca County, TX	7026029	Oil production	barrels	TX RRC
38023	2019	ND	Divide	Divide County, ND	6909831	Oil production	Barrels	ND Industrial Commission
40063	2018	OK	Hughes County	Hughes County, OK	1.2458e+08	NG production	mcf	Upton and Yu
39067	2019	OH	Harrison	Harrison County, OH	6502287	Oil production	Barrels	OH DNR report
6111	2019	CA	Ventura	Ventura County, CA	6327802	Oil and condensate production	bbl	CALGEM
48105	2019	TX	Crockett	Crockett County, TX	6254570	Oil production	barrels	TX RRC
6019	2019	CA	Fresno	Fresno County, CA	6061789	Oil and condensate production	bbl	CALGEM
54033	2018	WV	Harrison County	Harrison County, WV	1.23959e+08	NG production	mcf	Upton and Yu
40045	2018	OK	Ellis County	Ellis County, OK	6.04748e+06	Oil production	barrels	Upton and Yu
6037	2019	CA	Los Angeles	Los Angeles County, CA	5844308	Oil and condensate production	bbl	CALGEM	Offshore
40043	2018	OK	Dewey County	Dewey County, OK	5.79582e+06	Oil production	barrels	Upton and Yu
56037	2019	WY	Sweetwater	Sweetwater County, WY	5792549	Oil production	barrels	WYOGCC
56035	2019	WY	Sublette	Sublette County, WY	5592916	Oil production	barrels	WYOGCC
56029	2019	WY	Park	Park County, WY	5472401	Oil production	barrels	WYOGCC
56025	2019	WY	Natrona	Natrona County, WY	5005397	Oil production	barrels	WYOGCC
38011	2019	ND	Bowman	Bowman County, ND	4969729	Oil production	Barrels	ND Industrial Commission
35045	2019	NM	San Juan	San Juan County, NM	4745935	Oil production	barrels	NM EMNRD
40003	2018	OK	Alfalfa County	Alfalfa County, OK	4.68743e+06	Oil production	barrels	Upton and Yu
22085	2018	LA	Sabine Parish	Sabine Parish, LA	1.23242e+08	NG production	mcf	Upton and Yu
48371	2019	TX	Pecos	Pecos County, TX	121018116	NG production	Thousand cubic feet	TX RRC
56009	2019	WY	Converse	Converse County, WY	114227935	NG production	mcf	WYOGCC
6065	2019	CA	Riverside	Riverside County, CA	629.4	Wind power	MW	EIA 860
18097	2019	IN	Marion	Marion County, IN	92.3	Solar power (all techs)	MW	EIA 860
56037	2019	WY	Sweetwater	Sweetwater County, WY	92	Solar power (all techs)	MW	EIA 860
37025	2019	NC	Cabarrus	Cabarrus County, NC	89.9	Solar power (all techs)	MW	EIA 860
37191	2019	NC	Wayne	Wayne County, NC	89.9	Solar power (all techs)	MW	EIA 860
45053	2019	SC	Jasper	Jasper County, SC	89.4	Solar power (all techs)	MW	EIA 860
37069	2019	NC	Franklin	Franklin County, NC	86.9	Solar power (all techs)	MW	EIA 860
37101	2019	NC	Johnston	Johnston County, NC	85.3	Solar power (all techs)	MW	EIA 860
12009	2019	FL	Brevard	Brevard County, FL	84.5	Solar power (all techs)	MW	EIA 860
56037	2019	WY	Sweetwater	Sweetwater County, WY	2512.9	Coal power	MW	EIA 860	Incl. lignite, bituminious, sub-bituminous, refined coal, waste coal, synthetic coal gas
44007	2019	RI	Providence	Providence County, RI	1709.6	NG power	MW	EIA 860	incl. NG, blast furnace gas, other gas
40133	2019	OK	Seminole	Seminole County, OK	1701	NG power	MW	EIA 860	incl. NG, blast furnace gas, other gas
37157	2019	NC	Rockingham	Rockingham County, NC	1675.4	NG power	MW	EIA 860	incl. NG, blast furnace gas, other gas
6053	2019	CA	Monterey	Monterey County, CA	1665.9	NG power	MW	EIA 860	incl. NG, blast furnace gas, other gas
12101	2019	FL	Pasco	Pasco County, FL	1653.6	NG power	MW	EIA 860	incl. NG, blast furnace gas, other gas
39167	2019	OH	Washington	Washington County, OH	1636.5	NG power	MW	EIA 860	incl. NG, blast furnace gas, other gas
48027	2019	TX	Bell	Bell County, TX	1606.4	NG power	MW	EIA 860	incl. NG, blast furnace gas, other gas
49049	2019	UT	Utah	Utah County, UT	1594.2	NG power	MW	EIA 860	incl. NG, blast furnace gas, other gas
4015	2019	AZ	Mohave	Mohave County, AZ	84.3	Solar power (all techs)	MW	EIA 860
48215	2019	TX	Hidalgo	Hidalgo County, TX	1576.7	NG power	MW	EIA 860	incl. NG, blast furnace gas, other gas
27099	2019	MN	Mower	Mower County, MN	623.8	Wind power	MW	EIA 860
27145	2019	MN	Stearns	Stearns County, MN	84	Solar power (all techs)	MW	EIA 860
41037	2019	OR	Lake	Lake County, OR	81.7	Solar power (all techs)	MW	EIA 860
37045	2019	NC	Cleveland	Cleveland County, NC	81.3	Solar power (all techs)	MW	EIA 860
37169	2019	NC	Stokes	Stokes County, NC	2491.2	Coal power	MW	EIA 860	Incl. lignite, bituminious, sub-bituminous, refined coal, waste coal, synthetic coal gas
8113	2019	CO	Larimer	Larimer County, CO	293.6	Coal power	MW	EIA 860	Incl. lignite, bituminious, sub-bituminous, refined coal, waste coal, synthetic coal gas
6085	2019	CA	Santa Clara	Santa Clara County, CA	1539.5	NG power	MW	EIA 860	incl. NG, blast furnace gas, other gas
17119	2019	IL	Madison	Madison County, IL	356000	Oil refining	B/D	EIA
5001	2019	AR	Arkansas	Arkansas County, AR	81	Solar power (all techs)	MW	EIA 860
15007	2019	HI	Kauai	Kauai County, HI	80	Solar power (all techs)	MW	EIA 860
24039	2019	MD	Somerset	Somerset County, MD	80	Solar power (all techs)	MW	EIA 860
51001	2019	VA	Accomack	Accomack County, VA	80	Solar power (all techs)	MW	EIA 860
25017	2019	MA	Middlesex	Middlesex County, MA	79.3	Solar power (all techs)	MW	EIA 860
1017	2019	AL	Chambers	Chambers County, AL	79.2	Solar power (all techs)	MW	EIA 860
13033	2019	GA	Burke	Burke County, GA	78.9	Solar power (all techs)	MW	EIA 860
45013	2019	SC	Beaufort	Beaufort County, SC	78.5	Solar power (all techs)	MW	EIA 860
12025	2019	FL	Miami Dade	Miami-Dade County, FL	77.1	Solar power (all techs)	MW	EIA 860
12127	2019	FL	Volusia	Volusia County, FL	76.1	Solar power (all techs)	MW	EIA 860
1077	2019	AL	Lauderdale	Lauderdale County, AL	75	Solar power (all techs)	MW	EIA 860
12041	2019	FL	Gilchrist	Gilchrist County, FL	74.9	Solar power (all techs)	MW	EIA 860
12047	2019	FL	Hamilton	Hamilton County, FL	74.9	Solar power (all techs)	MW	EIA 860
45003	2019	SC	Aiken	Aiken County, SC	74.9	Solar power (all techs)	MW	EIA 860
37179	2019	NC	Union	Union County, NC	74.9	Solar power (all techs)	MW	EIA 860
12015	2019	FL	Charlotte	Charlotte County, FL	74.5	Solar power (all techs)	MW	EIA 860
12023	2019	FL	Columbia	Columbia County, FL	74.5	Solar power (all techs)	MW	EIA 860
12051	2019	FL	Hendry	Hendry County, FL	74.5	Solar power (all techs)	MW	EIA 860
12081	2019	FL	Manatee	Manatee County, FL	74.5	Solar power (all techs)	MW	EIA 860
13205	2019	GA	Mitchell	Mitchell County, GA	73.5	Solar power (all techs)	MW	EIA 860
12095	2019	FL	Orange	Orange County, FL	72.8	Solar power (all techs)	MW	EIA 860
37153	2019	NC	Richmond	Richmond County, NC	72.2	Solar power (all techs)	MW	EIA 860
25005	2019	MA	Bristol	Bristol County, MA	71.4	Solar power (all techs)	MW	EIA 860
41035	2019	OR	Klamath	Klamath County, OR	69.4	Solar power (all techs)	MW	EIA 860
34019	2019	NJ	Hunterdon	Hunterdon County, NJ	66.8	Solar power (all techs)	MW	EIA 860
27083	2019	MN	Lyon	Lyon County, MN	66.3	Solar power (all techs)	MW	EIA 860
35061	2019	NM	Valencia	Valencia County, NM	64.5	Solar power (all techs)	MW	EIA 860
6083	2019	CA	Santa Barbara	Santa Barbara County, CA	62.5	Solar power (all techs)	MW	EIA 860
12073	2019	FL	Leon	Leon County, FL	62	Solar power (all techs)	MW	EIA 860
27141	2019	MN	Sherburne	Sherburne County, MN	2469.3	Coal power	MW	EIA 860	Incl. lignite, bituminious, sub-bituminous, refined coal, waste coal, synthetic coal gas
30087	2019	MT	Rosebud	Rosebud County, MT	2409.5	Coal power	MW	EIA 860	Incl. lignite, bituminious, sub-bituminous, refined coal, waste coal, synthetic coal gas
4005	2019	AZ	Coconino	Coconino County, AZ	2409.3	Coal power (retired)	MW	EIA 860	Simple average of retirement year	2019
29071	2019	MO	Franklin	Franklin County, MO	2389.4	Coal power	MW	EIA 860	Incl. lignite, bituminious, sub-bituminous, refined coal, waste coal, synthetic coal gas
48401	2019	TX	Rusk	Rusk County, TX	2379.6	Coal power	MW	EIA 860	Incl. lignite, bituminious, sub-bituminous, refined coal, waste coal, synthetic coal gas
48029	2019	TX	Bexar	Bexar County, TX	2376	Coal power	MW	EIA 860	Incl. lignite, bituminious, sub-bituminous, refined coal, waste coal, synthetic coal gas
32003	2019	NV	Clark	Clark County, NV	2273	Coal power (retired)	MW	EIA 860	Simple average of retirement year	2013.83
21041	2019	KY	Carroll	Carroll County, KY	2225.9	Coal power	MW	EIA 860	Incl. lignite, bituminious, sub-bituminous, refined coal, waste coal, synthetic coal gas
20149	2019	KS	Pottawatomie	Pottawatomie County, KS	2160	Coal power	MW	EIA 860	Incl. lignite, bituminious, sub-bituminous, refined coal, waste coal, synthetic coal gas
48141	2019	TX	El Paso	El Paso County, TX	1517.8	NG power	MW	EIA 860	incl. NG, blast furnace gas, other gas
34003	2019	NJ	Bergen	Bergen County, NJ	1498.3	NG power	MW	EIA 860	incl. NG, blast furnace gas, other gas
13303	2019	GA	Washington	Washington County, GA	1487.6	NG power	MW	EIA 860	incl. NG, blast furnace gas, other gas
4015	2019	AZ	Mohave	Mohave County, AZ	1484	NG power	MW	EIA 860	incl. NG, blast furnace gas, other gas
51025	2019	VA	Brunswick	Brunswick County, VA	1472.2	NG power	MW	EIA 860	incl. NG, blast furnace gas, other gas
51187	2019	VA	Warren	Warren County, VA	1472.2	NG power	MW	EIA 860	incl. NG, blast furnace gas, other gas
35025	2019	NM	Lea	Lea County, NM	1443.3	NG power	MW	EIA 860	incl. NG, blast furnace gas, other gas
48351	2019	TX	Newton	Newton County, TX	1433.6	NG power	MW	EIA 860	incl. NG, blast furnace gas, other gas
21127	2019	KY	Lawrence	Lawrence County, KY	1430.5	NG power	MW	EIA 860	incl. NG, blast furnace gas, other gas
26017	2019	MI	Bay	Bay County, MI	1430.3	NG power	MW	EIA 860	incl. NG, blast furnace gas, other gas
39087	2019	OH	Lawrence	Lawrence County, OH	1429.8	NG power	MW	EIA 860	incl. NG, blast furnace gas, other gas
47085	2019	TN	Humphreys	Humphreys County, TN	1426	NG power	MW	EIA 860	incl. NG, blast furnace gas, other gas
42079	2019	PA	Luzerne	Luzerne County, PA	1419.4	NG power	MW	EIA 860	incl. NG, blast furnace gas, other gas
48245	2019	TX	Jefferson	Jefferson County, TX	1395.3	NG power	MW	EIA 860	incl. NG, blast furnace gas, other gas
48277	2019	TX	Lamar	Lamar County, TX	1378.2	NG power	MW	EIA 860	incl. NG, blast furnace gas, other gas
40121	2019	OK	Pittsburg	Pittsburg County, OK	1370	NG power	MW	EIA 860	incl. NG, blast furnace gas, other gas
12103	2019	FL	Pinellas	Pinellas County, FL	1364.8	NG power	MW	EIA 860	incl. NG, blast furnace gas, other gas
18097	2019	IN	Marion	Marion County, IN	1353.4	NG power	MW	EIA 860	incl. NG, blast furnace gas, other gas
36001	2019	NY	Albany	Albany County, NY	1343.7	NG power	MW	EIA 860	incl. NG, blast furnace gas, other gas
26163	2019	MI	Wayne	Wayne County, MI	1338.1	NG power	MW	EIA 860	incl. NG, blast furnace gas, other gas
42017	2019	PA	Bucks	Bucks County, PA	1338	NG power	MW	EIA 860	incl. NG, blast furnace gas, other gas
48439	2019	TX	Tarrant	Tarrant County, TX	1321.9	NG power	MW	EIA 860	incl. NG, blast furnace gas, other gas
17103	2019	IL	Lee	Lee County, IL	1319.5	NG power	MW	EIA 860	incl. NG, blast furnace gas, other gas
41009	2019	OR	Columbia	Columbia County, OR	1319.3	NG power	MW	EIA 860	incl. NG, blast furnace gas, other gas
51085	2019	VA	Hanover	Hanover County, VA	1313	NG power	MW	EIA 860	incl. NG, blast furnace gas, other gas
36087	2019	NY	Rockland	Rockland County, NY	1313	NG power	MW	EIA 860	incl. NG, blast furnace gas, other gas
41059	2019	OR	Umatilla	Umatilla County, OR	1310.6	NG power	MW	EIA 860	incl. NG, blast furnace gas, other gas
28059	2019	MS	Jackson	Jackson County, MS	1302.9	NG power	MW	EIA 860	incl. NG, blast furnace gas, other gas
36059	2019	NY	Nassau	Nassau County, NY	1299.6	NG power	MW	EIA 860	incl. NG, blast furnace gas, other gas
27171	2019	MN	Wright	Wright County, MN	60.4	Solar power (all techs)	MW	EIA 860
16001	2019	ID	Ada	Ada County, ID	60	Solar power (all techs)	MW	EIA 860
32001	2019	NV	Churchill	Churchill County, NV	59.9	Solar power (all techs)	MW	EIA 860
34021	2019	NJ	Mercer	Mercer County, NJ	59.8	Solar power (all techs)	MW	EIA 860
27037	2019	MN	Dakota	Dakota County, MN	59.5	Solar power (all techs)	MW	EIA 860
8001	2019	CO	Adams	Adams County, CO	420.5	Coal power (retired)	MW	EIA 860	Simple average of retirement year	2012.67
8031	2019	CO	Denver	Denver County, CO	240.5	Coal power (retired)	MW	EIA 860	Simple average of retirement year	2007.5
49033	2019	UT	Rich	Rich County, UT	57.6	Solar power (all techs)	MW	EIA 860
28075	2019	MS	Lauderdale	Lauderdale County, MS	57.5	Solar power (all techs)	MW	EIA 860
45063	2019	SC	Lexington	Lexington County, SC	57.3	Solar power (all techs)	MW	EIA 860
41013	2019	OR	Crook	Crook County, OR	56.3	Solar power (all techs)	MW	EIA 860
35001	2019	NM	Bernalillo	Bernalillo County, NM	56	Solar power (all techs)	MW	EIA 860
47109	2019	TN	McNairy	McNairy County, TN	55.6	Solar power (all techs)	MW	EIA 860
4017	2019	AZ	Navajo	Navajo County, AZ	55.3	Solar power (all techs)	MW	EIA 860
37047	2019	NC	Columbus	Columbus County, NC	55	Solar power (all techs)	MW	EIA 860
8013	2019	CO	Boulder	Boulder County, CO	191.7	Coal power (retired)	MW	EIA 860	Simple average of retirement year	2017
47157	2019	TN	Shelby	Shelby County, TN	54.1	Solar power (all techs)	MW	EIA 860
35057	2019	NM	Torrance	Torrance County, NM	52	Solar power (all techs)	MW	EIA 860
35013	2019	NM	Dona Ana	Dona Ana County, NM	51.8	Solar power (all techs)	MW	EIA 860
37143	2019	NC	Perquimans	Perquimans County, NC	51.2	Solar power (all techs)	MW	EIA 860
27141	2019	MN	Sherburne	Sherburne County, MN	51.1	Solar power (all techs)	MW	EIA 860
13043	2019	GA	Candler	Candler County, GA	51	Solar power (all techs)	MW	EIA 860
37185	2019	NC	Warren	Warren County, NC	50.4	Solar power (all techs)	MW	EIA 860
12033	2019	FL	Escambia	Escambia County, FL	50	Solar power (all techs)	MW	EIA 860
28035	2019	MS	Forrest	Forrest County, MS	50	Solar power (all techs)	MW	EIA 860
32021	2019	NV	Mineral	Mineral County, NV	50	Solar power (all techs)	MW	EIA 860
48043	2019	TX	Brewster	Brewster County, TX	50	Solar power (all techs)	MW	EIA 860
41045	2019	OR	Malheur	Malheur County, OR	49.5	Solar power (all techs)	MW	EIA 860
4025	2019	AZ	Yavapai	Yavapai County, AZ	49.4	Solar power (all techs)	MW	EIA 860
9003	2019	CT	Hartford	Hartford County, CT	49.1	Solar power (all techs)	MW	EIA 860
6099	2019	CA	Stanislaus	Stanislaus County, CA	48.8	Solar power (all techs)	MW	EIA 860
45049	2019	SC	Hampton	Hampton County, SC	48.8	Solar power (all techs)	MW	EIA 860
26087	2019	MI	Lapeer	Lapeer County, MI	48	Solar power (all techs)	MW	EIA 860
34011	2019	NJ	Cumberland	Cumberland County, NJ	47.4	Solar power (all techs)	MW	EIA 860
37159	2019	NC	Rowan	Rowan County, NC	46.3	Solar power (all techs)	MW	EIA 860
25015	2019	MA	Hampshire	Hampshire County, MA	46.1	Solar power (all techs)	MW	EIA 860
34041	2019	NJ	Warren	Warren County, NJ	45.7	Solar power (all techs)	MW	EIA 860
35025	2019	NM	Lea	Lea County, NM	45.1	Solar power (all techs)	MW	EIA 860
12055	2019	FL	Highlands	Highlands County, FL	45	Solar power (all techs)	MW	EIA 860
9011	2019	CT	New London	New London County, CT	44	Solar power (all techs)	MW	EIA 860
24021	2019	MD	Frederick	Frederick County, MD	43.7	Solar power (all techs)	MW	EIA 860
37139	2019	NC	Pasquotank	Pasquotank County, NC	43.1	Solar power (all techs)	MW	EIA 860
37123	2019	NC	Montgomery	Montgomery County, NC	41.9	Solar power (all techs)	MW	EIA 860
25021	2019	MA	Norfolk	Norfolk County, MA	40.2	Solar power (all techs)	MW	EIA 860
12113	2019	FL	Santa Rosa	Santa Rosa County, FL	40	Solar power (all techs)	MW	EIA 860
18125	2019	IN	Pike	Pike County, IN	2146.7	Coal power	MW	EIA 860	Incl. lignite, bituminious, sub-bituminous, refined coal, waste coal, synthetic coal gas
48395	2019	TX	Robertson	Robertson County, TX	2144.6	Coal power	MW	EIA 860	Incl. lignite, bituminious, sub-bituminous, refined coal, waste coal, synthetic coal gas
37035	2019	NC	Catawba	Catawba County, NC	2119	Coal power	MW	EIA 860	Incl. lignite, bituminious, sub-bituminous, refined coal, waste coal, synthetic coal gas
13297	2019	GA	Walton	Walton County, GA	1289.2	NG power	MW	EIA 860	incl. NG, blast furnace gas, other gas
25027	2019	MA	Worcester	Worcester County, MA	1288.7	NG power	MW	EIA 860	incl. NG, blast furnace gas, other gas
1063	2019	AL	Greene	Greene County, AL	1288.4	NG power	MW	EIA 860	incl. NG, blast furnace gas, other gas
48057	2019	TX	Calhoun	Calhoun County, TX	1288.4	NG power	MW	EIA 860	incl. NG, blast furnace gas, other gas
40015	2019	OK	Caddo	Caddo County, OK	1280.9	NG power	MW	EIA 860	incl. NG, blast furnace gas, other gas
37045	2019	NC	Cleveland	Cleveland County, NC	1279.9	NG power	MW	EIA 860	incl. NG, blast furnace gas, other gas
12081	2019	FL	Manatee	Manatee County, FL	1271.4	NG power	MW	EIA 860	incl. NG, blast furnace gas, other gas
12025	2019	FL	Miami-Dade	Miami-Dade County, FL	1259.6	NG power	MW	EIA 860	incl. NG, blast furnace gas, other gas
40101	2019	OK	Muskogee	Muskogee County, OK	1258	NG power	MW	EIA 860	incl. NG, blast furnace gas, other gas
17093	2019	IL	Kendall	Kendall County, IL	1256	NG power	MW	EIA 860	incl. NG, blast furnace gas, other gas
34017	2019	NJ	Hudson	Hudson County, NJ	1255	NG power	MW	EIA 860	incl. NG, blast furnace gas, other gas
42011	2019	PA	Berks	Berks County, PA	1253	NG power	MW	EIA 860	incl. NG, blast furnace gas, other gas
36039	2019	NY	Greene	Greene County, NY	1243.2	NG power	MW	EIA 860	incl. NG, blast furnace gas, other gas
18029	2019	IN	Dearborn	Dearborn County, IN	1232	NG power	MW	EIA 860	incl. NG, blast furnace gas, other gas
51061	2019	VA	Fauquier	Fauquier County, VA	1218.8	NG power	MW	EIA 860	incl. NG, blast furnace gas, other gas
40145	2019	OK	Wagoner	Wagoner County, OK	1214	NG power	MW	EIA 860	incl. NG, blast furnace gas, other gas
12095	2019	FL	Orange	Orange County, FL	1213.7	NG power	MW	EIA 860	incl. NG, blast furnace gas, other gas
28069	2019	MS	Kemper	Kemper County, MS	1212	NG power	MW	EIA 860	incl. NG, blast furnace gas, other gas
55089	2019	WI	Ozaukee	Ozaukee County, WI	1208.8	NG power	MW	EIA 860	incl. NG, blast furnace gas, other gas
42021	2019	PA	Cambria	Cambria County, PA	1197	NG power	MW	EIA 860	incl. NG, blast furnace gas, other gas
17105	2019	IL	Livingston	Livingston County, IL	602	Wind power	MW	EIA 860
18181	2019	IN	White	White County, IN	600.9	Wind power	MW	EIA 860
8085	2019	CO	Montrose	Montrose County, CO	113.8	Coal power (retired)	MW	EIA 860	Simple average of retirement year	2019
16077	2019	ID	Power	Power County, ID	40	Solar power (all techs)	MW	EIA 860
37015	2019	NC	Bertie	Bertie County, NC	40	Solar power (all techs)	MW	EIA 860
41017	2019	OR	Deschutes	Deschutes County, OR	39.7	Solar power (all techs)	MW	EIA 860
38057	2019	ND	Mercer	Mercer County, ND	2060	Coal power	MW	EIA 860	Incl. lignite, bituminious, sub-bituminous, refined coal, waste coal, synthetic coal gas
53073	2019	WA	Whatcom	Whatcom County, WA	347000	Oil refining	B/D	EIA
40073	2019	OK	Kingfisher	Kingfisher County, OK	597.3	Wind power	MW	EIA 860
17011	2019	IL	Bureau	Bureau County, IL	585.4	Wind power	MW	EIA 860
35009	2019	NM	Curry	Curry County, NM	566.5	Wind power	MW	EIA 860
48417	2019	TX	Shackelford	Shackelford County, TX	565.6	Wind power	MW	EIA 860
40153	2019	OK	Woodward	Woodward County, OK	553.6	Wind power	MW	EIA 860
8077	2019	CO	Mesa	Mesa County, CO	75	Coal power (retired)	MW	EIA 860	Simple average of retirement year	2010
27081	2019	MN	Lincoln	Lincoln County, MN	545.9	Wind power	MW	EIA 860
31003	2019	NE	Antelope	Antelope County, NE	518.2	Wind power	MW	EIA 860
19157	2019	IA	Poweshiek	Poweshiek County, IA	514.5	Wind power	MW	EIA 860
20069	2019	KS	Gray	Gray County, KS	507.5	Wind power	MW	EIA 860
19131	2019	IA	Mitchell	Mitchell County, IA	503.2	Wind power	MW	EIA 860
19093	2019	IA	Ida	Ida County, IA	502.1	Wind power	MW	EIA 860
29005	2019	MO	Atchison	Atchison County, MO	501.4	Wind power	MW	EIA 860
26157	2019	MI	Tuscola	Tuscola County, MI	499.2	Wind power	MW	EIA 860
40007	2019	OK	Beaver	Beaver County, OK	497.7	Wind power	MW	EIA 860
36019	2019	NY	Clinton	Clinton County, NY	494	Wind power	MW	EIA 860
48207	2019	TX	Haskell	Haskell County, TX	480	Wind power	MW	EIA 860
48189	2019	TX	Hale	Hale County, TX	478	Wind power	MW	EIA 860
48227	2019	TX	Howard	Howard County, TX	477.5	Wind power	MW	EIA 860
48355	2019	TX	Nueces	Nueces County, TX	471.1	Wind power	MW	EIA 860
20095	2019	KS	Kingman	Kingman County, KS	470.4	Wind power	MW	EIA 860
53037	2019	WA	Kittitas	Kittitas County, WA	467.6	Wind power	MW	EIA 860
17103	2019	IL	Lee	Lee County, IL	465	Wind power	MW	EIA 860
40129	2019	OK	Roger Mills	Roger Mills County, OK	453.1	Wind power	MW	EIA 860
19029	2019	IA	Cass	Cass County, IA	449	Wind power	MW	EIA 860
19081	2019	IA	Hancock	Hancock County, IA	448	Wind power	MW	EIA 860
36121	2019	NY	Wyoming	Wyoming County, NY	439.5	Wind power	MW	EIA 860
48489	2019	TX	Willacy	Willacy County, TX	431	Wind power	MW	EIA 860
40017	2019	OK	Canadian	Canadian County, OK	428.5	Wind power	MW	EIA 860
35041	2019	NM	Roosevelt	Roosevelt County, NM	420	Wind power	MW	EIA 860
40051	2019	OK	Grady	Grady County, OK	407.1	Wind power	MW	EIA 860
17073	2019	IL	Henry	Henry County, IL	403	Wind power	MW	EIA 860
36049	2019	NY	Lewis	Lewis County, NY	401.9	Wind power	MW	EIA 860
20025	2019	KS	Clark	Clark County, KS	400	Wind power	MW	EIA 860
31089	2019	NE	Holt	Holt County, NE	400	Wind power	MW	EIA 860
30101	2019	MT	Toole	Toole County, MT	399	Wind power	MW	EIA 860
35057	2019	NM	Torrance	Torrance County, NM	398	Wind power	MW	EIA 860
41059	2019	OR	Umatilla	Umatilla County, OR	397.3	Wind power	MW	EIA 860
42111	2019	PA	Somerset	Somerset County, PA	387.5	Wind power	MW	EIA 860
27117	2019	MN	Pipestone	Pipestone County, MN	381	Wind power	MW	EIA 860
48237	2019	TX	Jack	Jack County, TX	380	Wind power	MW	EIA 860
56007	2019	WY	Carbon	Carbon County, WY	371.6	Wind power	MW	EIA 860
19021	2019	IA	Buena Vista	Buena Vista County, IA	369.6	Wind power	MW	EIA 860
48107	2019	TX	Crosby	Crosby County, TX	367.3	Wind power	MW	EIA 860
54023	2019	WV	Grant	Grant County, WV	367	Wind power	MW	EIA 860
19151	2019	IA	Pocahontas	Pocahontas County, IA	366.4	Wind power	MW	EIA 860
48271	2019	TX	Kinney	Kinney County, TX	39.6	Solar power (all techs)	MW	EIA 860
37125	2019	NC	Moore	Moore County, NC	39.2	Solar power (all techs)	MW	EIA 860
25009	2019	MA	Essex	Essex County, MA	38.6	Solar power (all techs)	MW	EIA 860
34035	2019	NJ	Somerset	Somerset County, NJ	38.5	Solar power (all techs)	MW	EIA 860
8041	2019	CO	El Paso	El Paso County, CO	50	Coal power (retired)	MW	EIA 860	Simple average of retirement year	2016
12031	2019	FL	Duval	Duval County, FL	37.5	Solar power (all techs)	MW	EIA 860
37163	2019	NC	Sampson	Sampson County, NC	37.2	Solar power (all techs)	MW	EIA 860
54033	2019	WV	Harrison	Harrison County, WV	2052	Coal power	MW	EIA 860	Incl. lignite, bituminious, sub-bituminous, refined coal, waste coal, synthetic coal gas
54061	2019	WV	Monongalia	Monongalia County, WV	2028.4	Coal power	MW	EIA 860	Incl. lignite, bituminious, sub-bituminous, refined coal, waste coal, synthetic coal gas
1071	2019	AL	Jackson	Jackson County, AL	1968.6	Coal power (retired)	MW	EIA 860	Simple average of retirement year	2014
18073	2019	IN	Jasper	Jasper County, IN	1943.4	Coal power	MW	EIA 860	Incl. lignite, bituminious, sub-bituminous, refined coal, waste coal, synthetic coal gas
13149	2019	GA	Heard	Heard County, GA	1904	Coal power	MW	EIA 860	Incl. lignite, bituminious, sub-bituminous, refined coal, waste coal, synthetic coal gas
17157	2019	IL	Randolph	Randolph County, IL	1894.1	Coal power	MW	EIA 860	Incl. lignite, bituminious, sub-bituminous, refined coal, waste coal, synthetic coal gas
42005	2019	PA	Armstrong	Armstrong County, PA	1872	Coal power	MW	EIA 860	Incl. lignite, bituminious, sub-bituminous, refined coal, waste coal, synthetic coal gas
24003	2019	MD	Anne Arundel	Anne Arundel County, MD	1865.2	Coal power	MW	EIA 860	Incl. lignite, bituminious, sub-bituminous, refined coal, waste coal, synthetic coal gas
48293	2019	TX	Limestone	Limestone County, TX	1849.8	Coal power	MW	EIA 860	Incl. lignite, bituminious, sub-bituminous, refined coal, waste coal, synthetic coal gas
12057	2019	FL	Hillsborough	Hillsborough County, FL	1822.5	Coal power	MW	EIA 860	Incl. lignite, bituminious, sub-bituminous, refined coal, waste coal, synthetic coal gas
5069	2019	AR	Jefferson	Jefferson County, AR	1800	Coal power	MW	EIA 860	Incl. lignite, bituminious, sub-bituminous, refined coal, waste coal, synthetic coal gas
42109	2019	PA	Snyder	Snyder County, PA	1194.4	NG power	MW	EIA 860	incl. NG, blast furnace gas, other gas
21223	2019	KY	Trimble	Trimble County, KY	1194	NG power	MW	EIA 860	incl. NG, blast furnace gas, other gas
13213	2019	GA	Murray	Murray County, GA	1192	NG power	MW	EIA 860	incl. NG, blast furnace gas, other gas
17173	2019	IL	Shelby	Shelby County, IL	1185.1	NG power	MW	EIA 860	incl. NG, blast furnace gas, other gas
26159	2019	MI	Van Buren	Van Buren County, MI	1176	NG power	MW	EIA 860	incl. NG, blast furnace gas, other gas
21177	2019	KY	Muhlenberg	Muhlenberg County, KY	1160	NG power	MW	EIA 860	incl. NG, blast furnace gas, other gas
26139	2019	MI	Ottawa	Ottawa County, MI	1158.9	NG power	MW	EIA 860	incl. NG, blast furnace gas, other gas
36047	2019	NY	Kings	Kings County, NY	1153.3	NG power	MW	EIA 860	incl. NG, blast furnace gas, other gas
32029	2019	NV	Storey	Storey County, NV	1150.5	NG power	MW	EIA 860	incl. NG, blast furnace gas, other gas
9001	2019	CT	Fairfield	Fairfield County, CT	1145.1	NG power	MW	EIA 860	incl. NG, blast furnace gas, other gas
36075	2019	NY	Oswego	Oswego County, NY	1143.5	NG power	MW	EIA 860	incl. NG, blast furnace gas, other gas
34015	2019	NJ	Gloucester	Gloucester County, NJ	1138.1	NG power	MW	EIA 860	incl. NG, blast furnace gas, other gas
42129	2019	PA	Westmoreland	Westmoreland County, PA	1134	NG power	MW	EIA 860	incl. NG, blast furnace gas, other gas
6067	2019	CA	Sacramento	Sacramento County, CA	1129.5	NG power	MW	EIA 860	incl. NG, blast furnace gas, other gas
22077	2019	LA	Pointe Coupee Parish	Pointe Coupee Parish, LA	1128.2	NG power	MW	EIA 860	incl. NG, blast furnace gas, other gas
29097	2019	MO	Jasper	Jasper County, MO	1111.3	NG power	MW	EIA 860	incl. NG, blast furnace gas, other gas
17043	2019	IL	DuPage	DuPage County, IL	1107	NG power	MW	EIA 860	incl. NG, blast furnace gas, other gas
48303	2019	TX	Lubbock	Lubbock County, TX	1103.5	NG power	MW	EIA 860	incl. NG, blast furnace gas, other gas
18089	2019	IN	Lake	Lake County, IN	1083.6	NG power	MW	EIA 860	incl. NG, blast furnace gas, other gas
41049	2019	OR	Morrow	Morrow County, OR	1083	NG power	MW	EIA 860	incl. NG, blast furnace gas, other gas
42003	2019	PA	Allegheny	Allegheny County, PA	1072.6	NG power	MW	EIA 860	incl. NG, blast furnace gas, other gas
39095	2019	OH	Lucas	Lucas County, OH	1070	NG power	MW	EIA 860	incl. NG, blast furnace gas, other gas
29037	2019	MO	Cass	Cass County, MO	1066	NG power	MW	EIA 860	incl. NG, blast furnace gas, other gas
1117	2019	AL	Shelby	Shelby County, AL	1060.8	NG power	MW	EIA 860	incl. NG, blast furnace gas, other gas
6019	2019	CA	Fresno	Fresno County, CA	1056.1	NG power	MW	EIA 860	incl. NG, blast furnace gas, other gas
21049	2019	KY	Clark	Clark County, KY	1055	NG power	MW	EIA 860	incl. NG, blast furnace gas, other gas
48501	2019	TX	Yoakum	Yoakum County, TX	1054.4	NG power	MW	EIA 860	incl. NG, blast furnace gas, other gas
21111	2019	KY	Jefferson	Jefferson County, KY	1051.6	NG power	MW	EIA 860	incl. NG, blast furnace gas, other gas
9007	2019	CT	Middlesex	Middlesex County, CT	1048.8	NG power	MW	EIA 860	incl. NG, blast furnace gas, other gas
16019	2019	ID	Bonneville	Bonneville County, ID	366.3	Wind power	MW	EIA 860
48305	2019	TX	Lynn	Lynn County, TX	361.2	Wind power	MW	EIA 860
46011	2019	SD	Brookings	Brookings County, SD	357.1	Wind power	MW	EIA 860
19195	2019	IA	Worth	Worth County, IA	352.9	Wind power	MW	EIA 860
48155	2019	TX	Foard	Foard County, TX	352.8	Wind power	MW	EIA 860
27063	2019	MN	Jackson	Jackson County, MN	351.9	Wind power	MW	EIA 860
37085	2019	NC	Harnett	Harnett County, NC	37	Solar power (all techs)	MW	EIA 860
51145	2019	VA	Powhatan	Powhatan County, VA	37	Solar power (all techs)	MW	EIA 860
6013	2019	CA	Contra Costa	Contra Costa County, CA	36.8	Solar power (all techs)	MW	EIA 860
37105	2019	NC	Lee	Lee County, NC	36.8	Solar power (all techs)	MW	EIA 860
25003	2019	MA	Berkshire	Berkshire County, MA	36.6	Solar power (all techs)	MW	EIA 860
5063	2019	AR	Independence	Independence County, AR	1800	Coal power	MW	EIA 860	Incl. lignite, bituminious, sub-bituminous, refined coal, waste coal, synthetic coal gas
19153	2019	IA	Polk	Polk County, IA	1041.7	NG power	MW	EIA 860	incl. NG, blast furnace gas, other gas
48203	2019	TX	Harrison	Harrison County, TX	1037.7	NG power	MW	EIA 860	incl. NG, blast furnace gas, other gas
48161	2019	TX	Freestone	Freestone County, TX	1036	NG power	MW	EIA 860	incl. NG, blast furnace gas, other gas
51065	2019	VA	Fluvanna	Fluvanna County, VA	1011.4	NG power	MW	EIA 860	incl. NG, blast furnace gas, other gas
34013	2019	NJ	Essex	Essex County, NJ	1007.9	NG power	MW	EIA 860	incl. NG, blast furnace gas, other gas
42125	2019	PA	Washington	Washington County, PA	10076	Coal production	Thousand short tons	EIA
48293	2019	TX	Limestone	Limestone County, TX	9594	Coal production	Thousand short tons	EIA
35045	2019	NM	San Juan	San Juan County, NM	9040	Coal production	Thousand short tons	EIA
1073	2019	AL	Jefferson	Jefferson County, AL	8900	Coal production	Thousand short tons	EIA
30087	2019	MT	Rosebud	Rosebud County, MT	8456	Coal production	Thousand short tons	EIA
18153	2019	IN	Sullivan	Sullivan County, IN	8302	Coal production	Thousand short tons	EIA
49007	2019	UT	Carbon	Carbon County, UT	8047	Coal production	Thousand short tons	EIA
38055	2019	ND	Mclean	Mclean County, ND	7421	Coal production	Thousand short tons	EIA
54069	2019	WV	Ohio	Ohio County, WV	7330	Coal production	Thousand short tons	EIA
30065	2019	MT	Musselshell	Musselshell County, MT	7019	Coal production	Thousand short tons	EIA
56037	2019	WY	Sweetwater	Sweetwater County, WY	6828	Coal production	Thousand short tons	EIA
54081	2019	WV	Raleigh	Raleigh County, WV	6627	Coal production	Thousand short tons	EIA
29063	2019	MO	DeKalb	DeKalb County, MO	350.9	Wind power	MW	EIA 860
48045	2019	TX	Briscoe	Briscoe County, TX	350	Wind power	MW	EIA 860
48333	2019	TX	Mills	Mills County, TX	350	Wind power	MW	EIA 860
26057	2019	MI	Gratiot	Gratiot County, MI	344.4	Wind power	MW	EIA 860
19015	2019	IA	Boone	Boone County, IA	343	Wind power	MW	EIA 860
53023	2019	WA	Garfield	Garfield County, WA	342.7	Wind power	MW	EIA 860
35037	2019	NM	Quay	Quay County, NM	336.4	Wind power	MW	EIA 860
40139	2019	OK	Texas	Texas County, OK	320	Wind power	MW	EIA 860
31051	2019	NE	Dixon	Dixon County, NE	318.1	Wind power	MW	EIA 860
27101	2019	MN	Murray	Murray County, MN	317.4	Wind power	MW	EIA 860
17183	2019	IL	Vermilion	Vermilion County, IL	315	Wind power	MW	EIA 860
39125	2019	OH	Paulding	Paulding County, OH	309.3	Wind power	MW	EIA 860
39161	2019	OH	Van Wert	Van Wert County, OH	306.5	Wind power	MW	EIA 860
49001	2019	UT	Beaver	Beaver County, UT	305.5	Wind power	MW	EIA 860
48235	2019	TX	Irion	Irion County, TX	302.4	Wind power	MW	EIA 860
17075	2019	IL	Iroquois	Iroquois County, IL	300.8	Wind power	MW	EIA 860
38089	2019	ND	STARK	STARK County, ND	300	Wind power	MW	EIA 860
48105	2019	TX	Crockett	Crockett County, TX	300	Wind power	MW	EIA 860
48383	2019	TX	Reagan	Reagan County, TX	300	Wind power	MW	EIA 860
40015	2019	OK	Caddo	Caddo County, OK	299.8	Wind power	MW	EIA 860
13297	2019	GA	Walton	Walton County, GA	36.5	Solar power (all techs)	MW	EIA 860
8043	2019	CO	Fremont	Fremont County, CO	43.7	Coal power (retired)	MW	EIA 860	Simple average of retirement year	2013
27019	2019	MN	Carver	Carver County, MN	36.4	Solar power (all techs)	MW	EIA 860
24043	2019	MD	Washington	Washington County, MD	36.1	Solar power (all techs)	MW	EIA 860
36109	2019	NY	Tompkins	Tompkins County, NY	35.8	Solar power (all techs)	MW	EIA 860
37151	2019	NC	Randolph	Randolph County, NC	35.3	Solar power (all techs)	MW	EIA 860
45017	2019	SC	Calhoun	Calhoun County, SC	34.3	Solar power (all techs)	MW	EIA 860
27163	2019	MN	Washington	Washington County, MN	34.1	Solar power (all techs)	MW	EIA 860
17179	2019	IL	Tazewell	Tazewell County, IL	1785.6	Coal power	MW	EIA 860	Incl. lignite, bituminious, sub-bituminous, refined coal, waste coal, synthetic coal gas
17163	2019	IL	St Clair	St. Clair County, IL	1766	Coal power	MW	EIA 860	Incl. lignite, bituminious, sub-bituminous, refined coal, waste coal, synthetic coal gas
42093	2019	PA	Montour	Montour County, PA	1757.9	Coal power	MW	EIA 860	Incl. lignite, bituminious, sub-bituminous, refined coal, waste coal, synthetic coal gas
13237	2019	GA	Putnam	Putnam County, GA	1746.2	Coal power (retired)	MW	EIA 860	Simple average of retirement year	2014.5
39167	2019	OH	Washington	Washington County, OH	1729.4	Coal power (retired)	MW	EIA 860	Simple average of retirement year	2012.78
42059	2019	PA	Greene	Greene County, PA	1728	Coal power (retired)	MW	EIA 860	Simple average of retirement year	2013
29165	2019	MO	Platte	Platte County, MO	1725	Coal power	MW	EIA 860	Incl. lignite, bituminious, sub-bituminous, refined coal, waste coal, synthetic coal gas
21111	2019	KY	Jefferson	Jefferson County, KY	1717.2	Coal power	MW	EIA 860	Incl. lignite, bituminious, sub-bituminous, refined coal, waste coal, synthetic coal gas
56031	2019	WY	Platte	Platte County, WY	1710	Coal power	MW	EIA 860	Incl. lignite, bituminious, sub-bituminous, refined coal, waste coal, synthetic coal gas
47145	2019	TN	Roane	Roane County, TN	1700	Coal power	MW	EIA 860	Incl. lignite, bituminious, sub-bituminous, refined coal, waste coal, synthetic coal gas
48149	2019	TX	Fayette	Fayette County, TX	1690	Coal power	MW	EIA 860	Incl. lignite, bituminious, sub-bituminous, refined coal, waste coal, synthetic coal gas
21177	2019	KY	Muhlenberg	Muhlenberg County, KY	1671.6	Coal power (retired)	MW	EIA 860	Simple average of retirement year	2011.67
54023	2019	WV	Grant	Grant County, WV	1662.4	Coal power	MW	EIA 860	Incl. lignite, bituminious, sub-bituminous, refined coal, waste coal, synthetic coal gas
19155	2019	IA	Pottawattamie	Pottawattamie County, IA	1648.3	Coal power	MW	EIA 860	Incl. lignite, bituminious, sub-bituminous, refined coal, waste coal, synthetic coal gas
28009	2019	MS	Benton	Benton County, MS	1003.5	NG power	MW	EIA 860	incl. NG, blast furnace gas, other gas
22017	2019	LA	Caddo Parish	Caddo Parish, LA	1002	NG power	MW	EIA 860	incl. NG, blast furnace gas, other gas
45053	2019	SC	Jasper	Jasper County, SC	1001.7	NG power	MW	EIA 860	incl. NG, blast furnace gas, other gas
40131	2019	OK	Rogers	Rogers County, OK	1000	NG power	MW	EIA 860	incl. NG, blast furnace gas, other gas
47073	2019	TN	Hawkins	Hawkins County, TN	996.9	NG power	MW	EIA 860	incl. NG, blast furnace gas, other gas
17089	2019	IL	Kane	Kane County, IL	996.9	NG power	MW	EIA 860	incl. NG, blast furnace gas, other gas
48209	2019	TX	Hays	Hays County, TX	989	NG power	MW	EIA 860	incl. NG, blast furnace gas, other gas
39155	2019	OH	Trumbull	Trumbull County, OH	982.5	NG power	MW	EIA 860	incl. NG, blast furnace gas, other gas
21167	2019	KY	Mercer	Mercer County, KY	980.6	NG power	MW	EIA 860	incl. NG, blast furnace gas, other gas
39163	2019	OH	Vinton	Vinton County, OH	977.5	NG power	MW	EIA 860	incl. NG, blast furnace gas, other gas
42015	2019	PA	Bradford	Bradford County, PA	956	NG power	MW	EIA 860	incl. NG, blast furnace gas, other gas
55025	2019	WI	Dane	Dane County, WI	955.4	NG power	MW	EIA 860	incl. NG, blast furnace gas, other gas
48409	2019	TX	San Patricio	San Patricio County, TX	949	NG power	MW	EIA 860	incl. NG, blast furnace gas, other gas
6001	2019	CA	Alameda	Alameda County, CA	947.3	NG power	MW	EIA 860	incl. NG, blast furnace gas, other gas
36085	2019	NY	Richmond	Richmond County, NY	942.5	NG power	MW	EIA 860	incl. NG, blast furnace gas, other gas
48185	2019	TX	Grimes	Grimes County, TX	939.7	NG power	MW	EIA 860	incl. NG, blast furnace gas, other gas
48401	2019	TX	Rusk	Rusk County, TX	939.6	NG power	MW	EIA 860	incl. NG, blast furnace gas, other gas
22039	2019	LA	Evangeline Parish	Evangeline Parish, LA	922.8	NG power	MW	EIA 860	incl. NG, blast furnace gas, other gas
28047	2019	MS	Harrison	Harrison County, MS	919.1	NG power	MW	EIA 860	incl. NG, blast furnace gas, other gas
8099	2019	CO	Prowers	Prowers County, CO	43.5	Coal power (retired)	MW	EIA 860	Simple average of retirement year	2012.5
13157	2019	GA	Jackson	Jackson County, GA	919	NG power	MW	EIA 860	incl. NG, blast furnace gas, other gas
25009	2019	MA	Essex	Essex County, MA	910.8	NG power	MW	EIA 860	incl. NG, blast furnace gas, other gas
28033	2019	MS	DeSoto	DeSoto County, MS	903.9	NG power	MW	EIA 860	incl. NG, blast furnace gas, other gas
29095	2019	MO	Jackson	Jackson County, MO	899	NG power	MW	EIA 860	incl. NG, blast furnace gas, other gas
42001	2019	PA	Adams	Adams County, PA	898	NG power	MW	EIA 860	incl. NG, blast furnace gas, other gas
19127	2019	IA	Marshall	Marshall County, IA	894.9	NG power	MW	EIA 860	incl. NG, blast furnace gas, other gas
51033	2019	VA	Caroline	Caroline County, VA	892.5	NG power	MW	EIA 860	incl. NG, blast furnace gas, other gas
22033	2019	LA	East Baton Rouge Parish	East Baton Rouge Parish, LA	891.6	NG power	MW	EIA 860	incl. NG, blast furnace gas, other gas
28107	2019	MS	Panola	Panola County, MS	891	NG power	MW	EIA 860	incl. NG, blast furnace gas, other gas
55105	2019	WI	Rock	Rock County, WI	888.5	NG power	MW	EIA 860	incl. NG, blast furnace gas, other gas
48315	2019	TX	Marion	Marion County, TX	882	NG power	MW	EIA 860	incl. NG, blast furnace gas, other gas
6077	2019	CA	San Joaquin	San Joaquin County, CA	880.3	NG power	MW	EIA 860	incl. NG, blast furnace gas, other gas
39173	2019	OH	Wood	Wood County, OH	877.1	NG power	MW	EIA 860	incl. NG, blast furnace gas, other gas
54099	2019	WV	Wayne	Wayne County, WV	872.4	NG power	MW	EIA 860	incl. NG, blast furnace gas, other gas
42081	2019	PA	Lycoming	Lycoming County, PA	870	NG power	MW	EIA 860	incl. NG, blast furnace gas, other gas
17031	2019	IL	Cook	Cook County, IL	864.8	NG power	MW	EIA 860	incl. NG, blast furnace gas, other gas
42101	2019	PA	Philadelphia	Philadelphia County, PA	335000	Oil refining	B/D	EIA
39095	2019	OH	Lucas	Lucas County, OH	327800	Oil refining	B/D	EIA
22087	2019	LA	St. Bernard Parish	St. Bernard Parish, LA	315000	Oil refining	B/D	EIA
51027	2019	VA	Buchanan	Buchanan County, VA	6606	Coal production	Thousand short tons	EIA
18083	2019	IN	Knox	Knox County, IN	6464	Coal production	Thousand short tons	EIA
17189	2019	IL	Washington	Washington County, IL	6440	Coal production	Thousand short tons	EIA
17065	2019	IL	Hamilton	Hamilton County, IL	5889	Coal production	Thousand short tons	EIA
54039	2019	WV	Kanawha	Kanawha County, WV	5560	Coal production	Thousand short tons	EIA
35031	2019	NM	Mckinley	Mckinley County, NM	5496	Coal production	Thousand short tons	EIA
17199	2019	IL	Williamson	Williamson County, IL	5174	Coal production	Thousand short tons	EIA
54109	2019	WV	Wyoming	Wyoming County, WV	4846	Coal production	Thousand short tons	EIA
19041	2019	IA	Clay	Clay County, IA	299.3	Wind power	MW	EIA 860
20115	2019	KS	Marion	Marion County, KS	299.3	Wind power	MW	EIA 860
40053	2019	OK	Grant	Grant County, OK	299	Wind power	MW	EIA 860
19069	2019	IA	Franklin	Franklin County, IA	298.7	Wind power	MW	EIA 860
40103	2019	OK	Noble	Noble County, OK	297.8	Wind power	MW	EIA 860
45011	2019	SC	Barnwell	Barnwell County, SC	33.8	Solar power (all techs)	MW	EIA 860
37077	2019	NC	Granville	Granville County, NC	32.7	Solar power (all techs)	MW	EIA 860
34015	2019	NJ	Gloucester	Gloucester County, NJ	32.6	Solar power (all techs)	MW	EIA 860
35007	2019	NM	Colfax	Colfax County, NM	32.6	Solar power (all techs)	MW	EIA 860
48453	2019	TX	Travis	Travis County, TX	32.6	Solar power (all techs)	MW	EIA 860
4012	2019	AZ	La Paz	La Paz County, AZ	32.5	Solar power (all techs)	MW	EIA 860
13245	2019	GA	Richmond	Richmond County, GA	32.3	Solar power (all techs)	MW	EIA 860
27131	2019	MN	Rice	Rice County, MN	32.2	Solar power (all techs)	MW	EIA 860
34037	2019	NJ	Sussex	Sussex County, NJ	32.2	Solar power (all techs)	MW	EIA 860
37147	2019	NC	Pitt	Pitt County, NC	31.9	Solar power (all techs)	MW	EIA 860
25011	2019	MA	Franklin	Franklin County, MA	31.6	Solar power (all techs)	MW	EIA 860
36071	2019	NY	Orange	Orange County, NY	31	Solar power (all techs)	MW	EIA 860
37059	2019	NC	Davie	Davie County, NC	30.4	Solar power (all techs)	MW	EIA 860
8071	2019	CO	Las Animas	Las Animas County, CO	3.7	Coal power (retired)	MW	EIA 860	Simple average of retirement year	2017
12091	2019	FL	Okaloosa	Okaloosa County, FL	30	Solar power (all techs)	MW	EIA 860
13039	2019	GA	Camden	Camden County, GA	30	Solar power (all techs)	MW	EIA 860
13053	2019	GA	Chattahoochee	Chattahoochee County, GA	30	Solar power (all techs)	MW	EIA 860
13179	2019	GA	Liberty	Liberty County, GA	30	Solar power (all techs)	MW	EIA 860
48431	2019	TX	Sterling	Sterling County, TX	30	Solar power (all techs)	MW	EIA 860
37103	2019	NC	Jones	Jones County, NC	29.8	Solar power (all techs)	MW	EIA 860
50007	2019	VT	Chittenden	Chittenden County, VT	29.5	Solar power (all techs)	MW	EIA 860
37049	2019	NC	Craven	Craven County, NC	29	Solar power (all techs)	MW	EIA 860
50027	2019	VT	Windsor	Windsor County, VT	28.6	Solar power (all techs)	MW	EIA 860
45005	2019	SC	Allendale	Allendale County, SC	28.6	Solar power (all techs)	MW	EIA 860
27049	2019	MN	Goodhue	Goodhue County, MN	28.5	Solar power (all techs)	MW	EIA 860
27013	2019	MN	Blue Earth	Blue Earth County, MN	28.5	Solar power (all techs)	MW	EIA 860
37183	2019	NC	Wake	Wake County, NC	28.4	Solar power (all techs)	MW	EIA 860
37001	2019	NC	Alamance	Alamance County, NC	28.2	Solar power (all techs)	MW	EIA 860
6039	2019	CA	Madera	Madera County, CA	28	Solar power (all techs)	MW	EIA 860
44003	2019	RI	Kent	Kent County, RI	27.7	Solar power (all techs)	MW	EIA 860
6085	2019	CA	Santa Clara	Santa Clara County, CA	27.5	Solar power (all techs)	MW	EIA 860
34001	2019	NJ	Atlantic	Atlantic County, NJ	27.5	Solar power (all techs)	MW	EIA 860
34029	2019	NJ	Ocean	Ocean County, NJ	27.5	Solar power (all techs)	MW	EIA 860
35047	2019	NM	San Miguel	San Miguel County, NM	26.9	Solar power (all techs)	MW	EIA 860
44007	2019	RI	Providence	Providence County, RI	26.6	Solar power (all techs)	MW	EIA 860
26139	2019	MI	Ottawa	Ottawa County, MI	1640.8	Coal power	MW	EIA 860	Incl. lignite, bituminious, sub-bituminous, refined coal, waste coal, synthetic coal gas
49027	2019	UT	Millard	Millard County, UT	1640	Coal power	MW	EIA 860	Incl. lignite, bituminious, sub-bituminous, refined coal, waste coal, synthetic coal gas
8063	2019	CO	Kit Carson	Kit Carson County, CO	2751.3	NG power	MW	EIA 860	incl. NG, blast furnace gas, other gas
54051	2019	WV	Marshall	Marshall County, WV	1632.6	Coal power	MW	EIA 860	Incl. lignite, bituminious, sub-bituminous, refined coal, waste coal, synthetic coal gas
48331	2019	TX	Milam	Milam County, TX	1615.1	Coal power (retired)	MW	EIA 860	Simple average of retirement year	2010.8
21161	2019	KY	Mason	Mason County, KY	1608.5	Coal power	MW	EIA 860	Incl. lignite, bituminious, sub-bituminous, refined coal, waste coal, synthetic coal gas
20107	2019	KS	Linn	Linn County, KS	1598.9	Coal power	MW	EIA 860	Incl. lignite, bituminious, sub-bituminous, refined coal, waste coal, synthetic coal gas
21145	2019	KY	McCracken	McCracken County, KY	1575	Coal power	MW	EIA 860	Incl. lignite, bituminious, sub-bituminous, refined coal, waste coal, synthetic coal gas
35045	2019	NM	San Juan	San Juan County, NM	1557.4	Coal power (retired)	MW	EIA 860	Simple average of retirement year	2014.6
37045	2019	NC	Cleveland	Cleveland County, NC	1530.5	Coal power	MW	EIA 860	Incl. lignite, bituminious, sub-bituminous, refined coal, waste coal, synthetic coal gas
47085	2019	TN	Humphreys	Humphreys County, TN	1485.2	Coal power (retired)	MW	EIA 860	Simple average of retirement year	2015.8
12017	2019	FL	Citrus	Citrus County, FL	1478.4	Coal power	MW	EIA 860	Incl. lignite, bituminious, sub-bituminous, refined coal, waste coal, synthetic coal gas
12107	2019	FL	Putnam	Putnam County, FL	1471.8	Coal power	MW	EIA 860	Incl. lignite, bituminious, sub-bituminous, refined coal, waste coal, synthetic coal gas
53041	2019	WA	Lewis	Lewis County, WA	1459.8	Coal power	MW	EIA 860	Incl. lignite, bituminious, sub-bituminous, refined coal, waste coal, synthetic coal gas
8007	2019	CO	Adams	Adams County, CO	1558.4	NG power	MW	EIA 860	incl. NG, blast furnace gas, other gas
37129	2019	NC	New Hanover	New Hanover County, NC	851	NG power	MW	EIA 860	incl. NG, blast furnace gas, other gas
9015	2019	CT	Windham	Windham County, CT	844.6	NG power	MW	EIA 860	incl. NG, blast furnace gas, other gas
6099	2019	CA	Stanislaus	Stanislaus County, CA	844.1	NG power	MW	EIA 860	incl. NG, blast furnace gas, other gas
27037	2019	MN	Dakota	Dakota County, MN	843.6	NG power	MW	EIA 860	incl. NG, blast furnace gas, other gas
39019	2019	OH	Carroll	Carroll County, OH	832.3	NG power	MW	EIA 860	incl. NG, blast furnace gas, other gas
6101	2019	CA	Sutter	Sutter County, CA	828.8	NG power	MW	EIA 860	incl. NG, blast furnace gas, other gas
39113	2019	OH	Montgomery	Montgomery County, OH	827.9	NG power	MW	EIA 860	incl. NG, blast furnace gas, other gas
2020	2019	AK	Anchorage	Anchorage Borough, AK	827.7	NG power	MW	EIA 860	incl. NG, blast furnace gas, other gas
29007	2019	MO	Audrain	Audrain County, MO	827.7	NG power	MW	EIA 860	incl. NG, blast furnace gas, other gas
1123	2019	AL	Tallapoosa	Tallapoosa County, AL	822.8	NG power	MW	EIA 860	incl. NG, blast furnace gas, other gas
36083	2019	NY	Rensselaer	Rensselaer County, NY	819.9	NG power	MW	EIA 860	incl. NG, blast furnace gas, other gas
51107	2019	VA	Loudoun	Loudoun County, VA	812	NG power	MW	EIA 860	incl. NG, blast furnace gas, other gas
18167	2019	IN	Vigo	Vigo County, IN	811.4	NG power	MW	EIA 860	incl. NG, blast furnace gas, other gas
51109	2019	VA	Louisa	Louisa County, VA	809.5	NG power	MW	EIA 860	incl. NG, blast furnace gas, other gas
13077	2019	GA	Coweta	Coweta County, GA	807.4	NG power	MW	EIA 860	incl. NG, blast furnace gas, other gas
48035	2019	TX	Bosque	Bosque County, TX	807	NG power	MW	EIA 860	incl. NG, blast furnace gas, other gas
49035	2019	UT	Salt Lake	Salt Lake County, UT	806.9	NG power	MW	EIA 860	incl. NG, blast furnace gas, other gas
26117	2019	MI	Montcalm	Montcalm County, MI	805.7	NG power	MW	EIA 860	incl. NG, blast furnace gas, other gas
18165	2019	IN	Vermillion	Vermillion County, IN	804.5	NG power	MW	EIA 860	incl. NG, blast furnace gas, other gas
48181	2019	TX	Grayson	Grayson County, TX	803.2	NG power	MW	EIA 860	incl. NG, blast furnace gas, other gas
28087	2019	MS	Lowndes	Lowndes County, MS	801	NG power	MW	EIA 860	incl. NG, blast furnace gas, other gas
1129	2019	AL	Washington	Washington County, AL	798.5	NG power	MW	EIA 860	incl. NG, blast furnace gas, other gas
18141	2019	IN	St Joseph	St. Joseph County, IN	795.5	NG power	MW	EIA 860	incl. NG, blast furnace gas, other gas
48469	2019	TX	Victoria	Victoria County, TX	791.3	NG power	MW	EIA 860	incl. NG, blast furnace gas, other gas
21019	2019	KY	Boyd	Boyd County, KY	291000	Oil refining	B/D	EIA
48039	2019	TX	Brazoria	Brazoria County, TX	265000	Oil refining	B/D	EIA
48401	2019	TX	Rusk	Rusk County, TX	110446560	NG production	Thousand cubic feet	TX RRC
40039	2018	OK	Custer County	Custer County, OK	1.09245e+08	NG production	mcf	Upton and Yu
38007	2019	ND	Billings	Billings County, ND	4460581	Oil production	Barrels	ND Industrial Commission
40093	2018	OK	Major County	Major County, OK	4.21691e+06	Oil production	barrels	Upton and Yu
48211	2019	TX	Hemphill	Hemphill County, TX	106861809	NG production	Thousand cubic feet	TX RRC
48311	2019	TX	Mcmullen	Mcmullen County, TX	105782563	NG production	Thousand cubic feet	TX RRC
40049	2018	OK	Garvin County	Garvin County, OK	1.05648e+08	NG production	mcf	Upton and Yu
40043	2018	OK	Dewey County	Dewey County, OK	1.02104e+08	NG production	mcf	Upton and Yu
48105	2019	TX	Crockett	Crockett County, TX	101427475	NG production	Thousand cubic feet	TX RRC
39019	2019	OH	Carroll	Carroll County, OH	99014469	NG production	Thousand cubic feet	OH DNR report
48005	2019	TX	Angelina	Angelina County, TX	96280558	NG production	Thousand cubic feet	TX RRC
48483	2019	TX	Wheeler	Wheeler County, TX	95899494	NG production	Thousand cubic feet	TX RRC
48357	2019	TX	Ochiltree	Ochiltree County, TX	4076815	Oil production	barrels	TX RRC
42125	2019	PA	Washington	Washington County, PA	4.06363e+06	Oil and condensate production	barrels	PA DEP
22057	2018	LA	Lafourche Parish	Lafourche Parish, LA	4.04884e+06	Oil production	barrels	Upton and Yu
40151	2018	OK	Woods County	Woods County, OK	4.00038e+06	Oil production	barrels	Upton and Yu
40113	2018	OK	Osage County	Osage County, OK	3.94239e+06	Oil production	barrels	Upton and Yu
48393	2019	TX	Roberts	Roberts County, TX	288.6	Wind power	MW	EIA 860
27033	2019	MN	Cottonwood	Cottonwood County, MN	286.8	Wind power	MW	EIA 860
56041	2019	WY	Uinta	Uinta County, WY	285	Wind power	MW	EIA 860
19027	2019	IA	Carroll	Carroll County, IA	284.8	Wind power	MW	EIA 860
17039	2019	IL	Dewitt	De witt County, IL	278	Wind power	MW	EIA 860
48461	2019	TX	Upton	Upton County, TX	278	Wind power	MW	EIA 860
48069	2019	TX	Castro	Castro County, TX	276	Wind power	MW	EIA 860
20193	2019	KS	Thomas	Thomas County, KS	275.6	Wind power	MW	EIA 860
19127	2019	IA	Marshall	Marshall County, IA	269.8	Wind power	MW	EIA 860
6025	2019	CA	Imperial	Imperial County, CA	265.4	Wind power	MW	EIA 860
38003	2019	ND	Barnes	Barnes County, ND	258.9	Wind power	MW	EIA 860
27091	2019	MN	Martin	Martin County, MN	256.8	Wind power	MW	EIA 860
19187	2019	IA	Webster	Webster County, IA	251	Wind power	MW	EIA 860
8063	2019	CO	El Paso	El Paso County, CO	919	NG power	MW	EIA 860	incl. NG, blast furnace gas, other gas
40099	2019	OK	Murray	Murray County, OK	250	Wind power	MW	EIA 860
48215	2019	TX	Hidalgo	Hidalgo County, TX	250	Wind power	MW	EIA 860
40137	2019	OK	Stephens	Stephens County, OK	249.9	Wind power	MW	EIA 860
48357	2019	TX	Ochiltree	Ochiltree County, TX	249.9	Wind power	MW	EIA 860
20081	2019	KS	Haskell	Haskell County, KS	249.8	Wind power	MW	EIA 860
20105	2019	KS	Lincoln	Lincoln County, KS	249.3	Wind power	MW	EIA 860
48151	2019	TX	Fisher	Fisher County, TX	249	Wind power	MW	EIA 860
42021	2019	PA	Cambria	Cambria County, PA	247.5	Wind power	MW	EIA 860
27105	2019	MN	Nobles	Nobles County, MN	244.6	Wind power	MW	EIA 860
24025	2019	MD	Harford	Harford County, MD	26.2	Solar power (all techs)	MW	EIA 860
34007	2019	NJ	Camden	Camden County, NJ	25.2	Solar power (all techs)	MW	EIA 860
35037	2019	NM	Quay	Quay County, NM	25	Solar power (all techs)	MW	EIA 860
37157	2019	NC	Rockingham	Rockingham County, NC	24.9	Solar power (all techs)	MW	EIA 860
25001	2019	MA	Barnstable	Barnstable County, MA	24.7	Solar power (all techs)	MW	EIA 860
39025	2019	OH	Clermont	Clermont County, OH	1425.6	Coal power	MW	EIA 860	Incl. lignite, bituminious, sub-bituminous, refined coal, waste coal, synthetic coal gas
1127	2019	AL	Walker	Walker County, AL	1416.7	Coal power (retired)	MW	EIA 860	Simple average of retirement year	2017.4
21223	2019	KY	Trimble	Trimble County, KY	1400.1	Coal power	MW	EIA 860	Incl. lignite, bituminious, sub-bituminous, refined coal, waste coal, synthetic coal gas
31131	2019	NE	Otoe	Otoe County, NE	1389.6	Coal power	MW	EIA 860	Incl. lignite, bituminious, sub-bituminous, refined coal, waste coal, synthetic coal gas
54073	2019	WV	Pleasants	Pleasants County, WV	1368	Coal power	MW	EIA 860	Incl. lignite, bituminious, sub-bituminous, refined coal, waste coal, synthetic coal gas
25013	2019	MA	Hampden	Hampden County, MA	789.2	NG power	MW	EIA 860	incl. NG, blast furnace gas, other gas
28151	2019	MS	Washington	Washington County, MS	781.4	NG power	MW	EIA 860	incl. NG, blast furnace gas, other gas
42075	2019	PA	Lebanon	Lebanon County, PA	777.6	NG power	MW	EIA 860	incl. NG, blast furnace gas, other gas
36061	2019	NY	New York	New York County, NY	774.6	NG power	MW	EIA 860	incl. NG, blast furnace gas, other gas
48189	2019	TX	Hale	Hale County, TX	773.4	NG power	MW	EIA 860	incl. NG, blast furnace gas, other gas
55087	2019	WI	Outagamie	Outagamie County, WI	763.8	NG power	MW	EIA 860	incl. NG, blast furnace gas, other gas
45003	2019	SC	Aiken	Aiken County, SC	758.9	NG power	MW	EIA 860	incl. NG, blast furnace gas, other gas
53073	2019	WA	Whatcom	Whatcom County, WA	756.6	NG power	MW	EIA 860	incl. NG, blast furnace gas, other gas
1015	2019	AL	Calhoun	Calhoun County, AL	748	NG power	MW	EIA 860	incl. NG, blast furnace gas, other gas
24017	2019	MD	Charles	Charles County, MD	746	NG power	MW	EIA 860	incl. NG, blast furnace gas, other gas
39143	2019	OH	Sandusky	Sandusky County, OH	739.5	NG power	MW	EIA 860	incl. NG, blast furnace gas, other gas
42051	2019	PA	Fayette	Fayette County, PA	731.7	NG power	MW	EIA 860	incl. NG, blast furnace gas, other gas
20111	2019	KS	Lyon	Lyon County, KS	730.2	NG power	MW	EIA 860	incl. NG, blast furnace gas, other gas
13263	2019	GA	Talbot	Talbot County, GA	726	NG power	MW	EIA 860	incl. NG, blast furnace gas, other gas
27013	2019	MN	Blue Earth	Blue Earth County, MN	720	NG power	MW	EIA 860	incl. NG, blast furnace gas, other gas
37021	2019	NC	Buncombe	Buncombe County, NC	717.5	NG power	MW	EIA 860	incl. NG, blast furnace gas, other gas
21157	2019	KY	Marshall	Marshall County, KY	714.7	NG power	MW	EIA 860	incl. NG, blast furnace gas, other gas
6011	2019	CA	Colusa	Colusa County, CA	712.4	NG power	MW	EIA 860	incl. NG, blast furnace gas, other gas
48073	2019	TX	Cherokee	Cherokee County, TX	703.4	NG power	MW	EIA 860	incl. NG, blast furnace gas, other gas
13293	2019	GA	Upson	Upson County, GA	701.2	NG power	MW	EIA 860	incl. NG, blast furnace gas, other gas
53041	2019	WA	Lewis	Lewis County, WA	698	NG power	MW	EIA 860	incl. NG, blast furnace gas, other gas
53027	2019	WA	Grays Harbor	Grays Harbor County, WA	697.8	NG power	MW	EIA 860	incl. NG, blast furnace gas, other gas
34029	2019	NJ	Ocean	Ocean County, NJ	696.6	NG power	MW	EIA 860	incl. NG, blast furnace gas, other gas
26137	2019	MI	Otsego	Otsego County, MI	694.1	NG power	MW	EIA 860	incl. NG, blast furnace gas, other gas
35013	2019	NM	Dona Ana	Dona Ana County, NM	690	NG power	MW	EIA 860	incl. NG, blast furnace gas, other gas
10001	2019	DE	Kent	Kent County, DE	688.6	NG power	MW	EIA 860	incl. NG, blast furnace gas, other gas
42005	2019	PA	Armstrong	Armstrong County, PA	688	NG power	MW	EIA 860	incl. NG, blast furnace gas, other gas
17147	2019	IL	Piatt	Piatt County, IL	684	NG power	MW	EIA 860	incl. NG, blast furnace gas, other gas
17161	2019	IL	Rock Island	Rock Island County, IL	683.2	NG power	MW	EIA 860	incl. NG, blast furnace gas, other gas
5093	2019	AR	Mississippi	Mississippi County, AR	679.1	NG power	MW	EIA 860	incl. NG, blast furnace gas, other gas
39119	2019	OH	Muskingum	Muskingum County, OH	678.3	NG power	MW	EIA 860	incl. NG, blast furnace gas, other gas
12073	2019	FL	Leon	Leon County, FL	672.9	NG power	MW	EIA 860	incl. NG, blast furnace gas, other gas
45017	2019	SC	Calhoun	Calhoun County, SC	668.5	NG power	MW	EIA 860	incl. NG, blast furnace gas, other gas
55055	2019	WI	Jefferson	Jefferson County, WI	665.1	NG power	MW	EIA 860	incl. NG, blast furnace gas, other gas
47165	2019	TN	Sumner	Sumner County, TN	663.2	NG power	MW	EIA 860	incl. NG, blast furnace gas, other gas
1039	2019	AL	Covington	Covington County, AL	654	NG power	MW	EIA 860	incl. NG, blast furnace gas, other gas
35029	2019	NM	Luna	Luna County, NM	650	NG power	MW	EIA 860	incl. NG, blast furnace gas, other gas
26075	2019	MI	Jackson	Jackson County, MI	649	NG power	MW	EIA 860	incl. NG, blast furnace gas, other gas
49023	2019	UT	Juab	Juab County, UT	649	NG power	MW	EIA 860	incl. NG, blast furnace gas, other gas
18109	2019	IN	Morgan	Morgan County, IN	644	NG power	MW	EIA 860	incl. NG, blast furnace gas, other gas
27123	2019	MN	Ramsey	Ramsey County, MN	644	NG power	MW	EIA 860	incl. NG, blast furnace gas, other gas
4019	2019	AZ	Pima	Pima County, AZ	642.7	NG power	MW	EIA 860	incl. NG, blast furnace gas, other gas
17077	2019	IL	Jackson	Jackson County, IL	640.9	NG power	MW	EIA 860	incl. NG, blast furnace gas, other gas
48503	2019	TX	Young	Young County, TX	634.7	NG power	MW	EIA 860	incl. NG, blast furnace gas, other gas
53057	2019	WA	Skagit	Skagit County, WA	264000	Oil refining	B/D	EIA
34039	2019	NJ	Union	Union County, NJ	258500	Oil refining	B/D	EIA
22075	2019	LA	Plaquemines Parish	Plaquemines Parish, LA	255600	Oil refining	B/D	EIA
38013	2019	ND	Burke	Burke County, ND	3928909	Oil production	Barrels	ND Industrial Commission
49037	2019	UT	San Juan	San Juan County, UT	3793090	Oil production	barrels	UT DNR Oil, Gas, and Mining Division
40129	2018	OK	Roger Mills County	Roger Mills County, OK	9.41311e+07	NG production	mcf	Upton and Yu
39121	2019	OH	Noble	Noble County, OH	93584886	NG production	Thousand cubic feet	OH DNR report
39059	2019	OH	Guernsey	Guernsey County, OH	92171346	NG production	Thousand cubic feet	OH DNR report
48297	2019	TX	Live Oak	Live Oak County, TX	92008405	NG production	Thousand cubic feet	TX RRC
30025	2019	MT	Fallon	Fallon County, MT	3612686	Oil production	barrels	MT Board of Oil and Gas Conservation
8103	2019	CO	Rio Blanco	Rio Blanco County, CO	3574733	Oil production	Barrels	COGCC
30085	2019	MT	Roosevelt	Roosevelt County, MT	3570855	Oil production	barrels	MT Board of Oil and Gas Conservation
22109	2018	LA	Terrebonne Parish	Terrebonne Parish, LA	3.54543e+06	Oil production	barrels	Upton and Yu
48115	2019	TX	Dawson	Dawson County, TX	3327123	Oil production	barrels	TX RRC
40047	2018	OK	Garfield County	Garfield County, OK	3.27756e+06	Oil production	barrels	Upton and Yu
38089	2019	ND	Stark	Stark County, ND	3262475	Oil production	Barrels	ND Industrial Commission
48263	2019	TX	Kent	Kent County, TX	3242442	Oil production	barrels	TX RRC
48347	2019	TX	Nacogdoches	Nacogdoches County, TX	91890989	NG production	Thousand cubic feet	TX RRC
22013	2018	LA	Bienville Parish	Bienville Parish, LA	9.16845e+07	NG production	mcf	Upton and Yu
48499	2019	TX	Wood	Wood County, TX	3235836	Oil production	barrels	TX RRC
48161	2019	TX	Freestone	Freestone County, TX	91565143	NG production	Thousand cubic feet	TX RRC
40029	2018	OK	Coal County	Coal County, OK	8.75758e+07	NG production	mcf	Upton and Yu
8005	2019	CO	Arapahoe	Arapahoe County, CO	3195338	Oil production	Barrels	COGCC
48039	2019	TX	Brazoria	Brazoria County, TX	3133469	Oil production	barrels	TX RRC
56013	2019	WY	Fremont	Fremont County, WY	3118109	Oil production	barrels	WYOGCC
48445	2019	TX	Terry	Terry County, TX	3051822	Oil production	barrels	TX RRC
48313	2019	TX	Madison	Madison County, TX	3018718	Oil production	barrels	TX RRC
54051	2018	WV	Marshall County	Marshall County, WV	2.94122e+06	Oil production	barrels	Upton and Yu
42129	2019	PA	Westmoreland	Westmoreland County, PA	8.48587e+07	NG production	mcf	PA DEP
40003	2018	OK	Alfalfa County	Alfalfa County, OK	8.47678e+07	NG production	mcf	Upton and Yu
56005	2019	WY	Campbell	Campbell County, WY	80532474	NG production	mcf	WYOGCC
48477	2019	TX	Washington	Washington County, TX	79232875	NG production	Thousand cubic feet	TX RRC
48419	2019	TX	Shelby	Shelby County, TX	75918630	NG production	Thousand cubic feet	TX RRC
42047	2019	PA	Elk	Elk County, PA	7.53816e+07	NG production	Thousand cubic feet	PA DEP query
6083	2019	CA	Santa Barbara	Santa Barbara County, CA	2922644	Oil and condensate production	bbl	CALGEM
48079	2019	TX	Cochran	Cochran County, TX	2771917	Oil production	barrels	TX RRC
39019	2019	OH	Carroll	Carroll County, OH	2654185	Oil production	Barrels	OH DNR report
20051	2018	KS	Ellis	Ellis County, KS	2.61578e+06	Oil production	barrels	Upton and Yu
6059	2019	CA	Orange	Orange County, CA	2556184	Oil and condensate production	bbl	CALGEM
20081	2018	KS	Haskell	Haskell County, KS	2.51614e+06	Oil production	barrels	Upton and Yu
48331	2019	TX	Milam	Milam County, TX	2460458	Oil production	barrels	TX RRC
40129	2018	OK	Roger Mills County	Roger Mills County, OK	2.43939e+06	Oil production	barrels	Upton and Yu
48071	2019	TX	Chambers	Chambers County, TX	2426819	Oil production	barrels	TX RRC
22101	2018	LA	St. Mary Parish	St. Mary Parish, LA	2.41005e+06	Oil production	barrels	Upton and Yu
48335	2019	TX	Mitchell	Mitchell County, TX	2408655	Oil production	barrels	TX RRC
40085	2018	OK	Love County	Love County, OK	2.40128e+06	Oil production	barrels	Upton and Yu
54069	2018	WV	Ohio County	Ohio County, WV	2.38066e+06	Oil production	barrels	Upton and Yu
22083	2018	LA	Richland Parish	Richland Parish, LA	2.35883e+06	Oil production	barrels	Upton and Yu
48239	2019	TX	Jackson	Jackson County, TX	2326311	Oil production	barrels	TX RRC
48287	2019	TX	Lee	Lee County, TX	2291985	Oil production	barrels	TX RRC
30075	2019	MT	Powder River	Powder River County, MT	2253176	Oil production	barrels	MT Board of Oil and Gas Conservation
40083	2018	OK	Logan County	Logan County, OK	2.24098e+06	Oil production	barrels	Upton and Yu
40123	2018	OK	Pontotoc County	Pontotoc County, OK	2.19809e+06	Oil production	barrels	Upton and Yu
48169	2019	TX	Garza	Garza County, TX	2196451	Oil production	barrels	TX RRC
48493	2019	TX	Wilson	Wilson County, TX	2158376	Oil production	barrels	TX RRC
48391	2019	TX	Refugio	Refugio County, TX	2158154	Oil production	barrels	TX RRC
56017	2019	WY	Hot Springs	Hot Springs County, WY	2112322	Oil production	barrels	WYOGCC
35043	2019	NM	Sandoval	Sandoval County, NM	2105995	Oil production	barrels	NM EMNRD
54009	2018	WV	Brooke County	Brooke County, WV	2.06789e+06	Oil production	barrels	Upton and Yu
40037	2018	OK	Creek County	Creek County, OK	2.02492e+06	Oil production	barrels	Upton and Yu
48003	2019	TX	Andrews	Andrews County, TX	73982827	NG production	Thousand cubic feet	TX RRC
22113	2018	LA	Vermilion Parish	Vermilion Parish, LA	2.00159e+06	Oil production	barrels	Upton and Yu
48395	2019	TX	Robertson	Robertson County, TX	1988016	Oil production	barrels	TX RRC
40109	2018	OK	Oklahoma County	Oklahoma County, OK	1.94995e+06	Oil production	barrels	Upton and Yu
40139	2018	OK	Texas County	Texas County, OK	1.90364e+06	Oil production	barrels	Upton and Yu
8057	2019	CO	Jackson	Jackson County, CO	1870674	Oil production	Barrels	COGCC
42005	2019	PA	Armstrong	Armstrong County, PA	7.2794e+07	NG production	Thousand cubic feet	PA DEP query
22061	2018	LA	Lincoln Parish	Lincoln Parish, LA	1.84032e+06	Oil production	barrels	Upton and Yu
20055	2018	KS	Finney	Finney County, KS	1.82457e+06	Oil production	barrels	Upton and Yu
40133	2018	OK	Seminole County	Seminole County, OK	1.80888e+06	Oil production	barrels	Upton and Yu
48269	2019	TX	King	King County, TX	1808002	Oil production	barrels	TX RRC
48429	2019	TX	Stephens	Stephens County, TX	1790012	Oil production	barrels	TX RRC
48433	2019	TX	Stonewall	Stonewall County, TX	1776098	Oil production	barrels	TX RRC
40015	2018	OK	Caddo County	Caddo County, OK	1.7711e+06	Oil production	barrels	Upton and Yu
48469	2019	TX	Victoria	Victoria County, TX	1717604	Oil production	barrels	TX RRC
48149	2019	TX	Fayette	Fayette County, TX	1716432	Oil production	barrels	TX RRC
20009	2018	KS	Barton	Barton County, KS	1.70604e+06	Oil production	barrels	Upton and Yu
22017	2018	LA	Caddo Parish	Caddo Parish, LA	1.67375e+06	Oil production	barrels	Upton and Yu
22023	2018	LA	Cameron Parish	Cameron Parish, LA	1.60738e+06	Oil production	barrels	Upton and Yu
38009	2019	ND	Bottineau	Bottineau County, ND	1595605	Oil production	Barrels	ND Industrial Commission
40119	2018	OK	Payne County	Payne County, OK	1.58504e+06	Oil production	barrels	Upton and Yu
22059	2018	LA	LaSalle Parish	La Salle Parish, LA	1.58059e+06	Oil production	barrels	Upton and Yu
20167	2018	KS	Russell	Russell County, KS	1.5671e+06	Oil production	barrels	Upton and Yu
20135	2018	KS	Ness	Ness County, KS	1.5379e+06	Oil production	barrels	Upton and Yu
20163	2018	KS	Rooks	Rooks County, KS	1.53779e+06	Oil production	barrels	Upton and Yu
48485	2019	TX	Wichita	Wichita County, TX	1530086	Oil production	barrels	TX RRC
35005	2019	NM	Chaves	Chaves County, NM	1525289	Oil production	barrels	NM EMNRD
56007	2019	WY	Carbon	Carbon County, WY	1496770	Oil production	barrels	WYOGCC
8069	2019	CO	Larimer	Larimer County, CO	1476688	Oil production	Barrels	COGCC
48393	2019	TX	Roberts	Roberts County, TX	1476099	Oil production	barrels	TX RRC
8045	2019	CO	Garfield	Garfield County, CO	1447271	Oil production	Barrels	COGCC
35039	2019	NM	Rio Arriba	Rio Arriba County, NM	1432917	Oil production	barrels	NM EMNRD
54095	2018	WV	Tyler County	Tyler County, WV	1.39688e+06	Oil production	barrels	Upton and Yu
48183	2019	TX	Gregg	Gregg County, TX	1383663	Oil production	barrels	TX RRC
56007	2019	WY	Carbon	Carbon County, WY	72674915	NG production	mcf	WYOGCC
48401	2019	TX	Rusk	Rusk County, TX	1375959	Oil production	barrels	TX RRC
54069	2018	WV	Ohio County	Ohio County, WV	7.266e+07	NG production	mcf	Upton and Yu
56013	2019	WY	Fremont	Fremont County, WY	70555833	NG production	mcf	WYOGCC
48505	2019	TX	Zapata	Zapata County, TX	69826108	NG production	Thousand cubic feet	TX RRC
56019	2019	WY	Johnson	Johnson County, WY	68255876	NG production	mcf	WYOGCC
54061	2018	WV	Monongalia County	Monongalia County, WV	6.75621e+07	NG production	mcf	Upton and Yu
48177	2019	TX	Gonzales	Gonzales County, TX	63579840	NG production	Thousand cubic feet	TX RRC
42051	2019	PA	Fayette	Fayette County, PA	6.3324e+07	NG production	Thousand cubic feet	PA DEP query
8077	2019	CO	Mesa	Mesa County, CO	59500410	NG production	mcf	COGCC
42083	2019	PA	Mckean	Mckean County, PA	5.94755e+07	NG production	mcf	PA DEP
48395	2019	TX	Robertson	Robertson County, TX	59066703	NG production	Thousand cubic feet	TX RRC
40015	2018	OK	Caddo County	Caddo County, OK	5.83618e+07	NG production	mcf	Upton and Yu
40151	2018	OK	Woods County	Woods County, OK	5.6865e+07	NG production	mcf	Upton and Yu
48367	2019	TX	Parker	Parker County, TX	56174593	NG production	Thousand cubic feet	TX RRC
35039	2019	NM	Rio Arriba	Rio Arriba County, NM	55235266	NG production	mcf	NM EMNRD	Labeled as "CBM"
42007	2019	PA	Beaver	Beaver County, PA	5.5196e+07	NG production	mcf	PA DEP
48499	2019	TX	Wood	Wood County, TX	54815986	NG production	Thousand cubic feet	TX RRC
48495	2019	TX	Winkler	Winkler County, TX	54620466	NG production	Thousand cubic feet	TX RRC
8103	2019	CO	Rio Blanco	Rio Blanco County, CO	54405357	NG production	mcf	COGCC
48337	2019	TX	Montague	Montague County, TX	53665710	NG production	Thousand cubic feet	TX RRC
48135	2019	TX	Ector	Ector County, TX	51230234	NG production	Thousand cubic feet	TX RRC
8071	2019	CO	Las Animas	Las Animas County, CO	50717345	NG production	mcf	COGCC
48151	2019	TX	Fisher	Fisher County, TX	1367812	Oil production	barrels	TX RRC
40039	2018	OK	Custer County	Custer County, OK	1.33787e+06	Oil production	barrels	Upton and Yu
49041	2019	UT	Sevier	Sevier County, UT	1330640	Oil production	barrels	UT DNR Oil, Gas, and Mining Division
56003	2019	WY	Big Horn	Big Horn County, WY	1300814	Oil production	barrels	WYOGCC
48423	2019	TX	Smith	Smith County, TX	1282130	Oil production	barrels	TX RRC
56019	2019	WY	Johnson	Johnson County, WY	1227322	Oil production	barrels	WYOGCC
48323	2019	TX	Maverick	Maverick County, TX	1162465	Oil production	barrels	TX RRC
40045	2018	OK	Ellis County	Ellis County, OK	5.00333e+07	NG production	mcf	Upton and Yu
42105	2019	PA	Potter	Potter County, PA	4.98471e+07	NG production	mcf	PA DEP
48215	2019	TX	Hidalgo	Hidalgo County, TX	48819595	NG production	Thousand cubic feet	TX RRC
40149	2018	OK	Washita County	Washita County, OK	4.79489e+07	NG production	mcf	Upton and Yu
48295	2019	TX	Lipscomb	Lipscomb County, TX	46708083	NG production	Thousand cubic feet	TX RRC
40019	2018	OK	Carter County	Carter County, OK	4.61612e+07	NG production	mcf	Upton and Yu
40077	2018	OK	Latimer County	Latimer County, OK	4.61115e+07	NG production	mcf	Upton and Yu
49013	2019	UT	Duchesne	Duchesne County, UT	43553830	NG production	mcf	UT DNR Oil, Gas, and Mining Division	Labeled as "natural gas"
48103	2019	TX	Crane	Crane County, TX	41861518	NG production	Thousand cubic feet	TX RRC
48285	2019	TX	Lavaca	Lavaca County, TX	41803533	NG production	Thousand cubic feet	TX RRC
39029	2019	OH	Columbiana	Columbiana County, OH	41637763	NG production	Thousand cubic feet	OH DNR report
40009	2018	OK	Beckham County	Beckham County, OK	4.11498e+07	NG production	mcf	Upton and Yu
48415	2019	TX	Scurry	Scurry County, TX	40660203	NG production	Thousand cubic feet	TX RRC
48501	2019	TX	Yoakum	Yoakum County, TX	38802638	NG production	Thousand cubic feet	TX RRC
49007	2019	UT	Carbon	Carbon County, UT	38516144	NG production	mcf	UT DNR Oil, Gas, and Mining Division	Labeled as "natural gas"
22113	2018	LA	Vermilion Parish	Vermilion Parish, LA	3.84427e+07	NG production	mcf	Upton and Yu
48393	2019	TX	Roberts	Roberts County, TX	38082784	NG production	Thousand cubic feet	TX RRC
40093	2018	OK	Major County	Major County, OK	3.75371e+07	NG production	mcf	Upton and Yu
54091	2018	WV	Taylor County	Taylor County, WV	3.7406e+07	NG production	mcf	Upton and Yu
48289	2019	TX	Leon	Leon County, TX	36226431	NG production	Thousand cubic feet	TX RRC
54049	2018	WV	Marion County	Marion County, WV	3.57671e+07	NG production	mcf	Upton and Yu
54009	2018	WV	Brooke County	Brooke County, WV	3.55327e+07	NG production	mcf	Upton and Yu
56023	2019	WY	Lincoln	Lincoln County, WY	34524470	NG production	mcf	WYOGCC
48427	2019	TX	Starr	Starr County, TX	34492093	NG production	Thousand cubic feet	TX RRC
8033	2019	CO	Dolores	Dolores County, CO	33499027	NG production	mcf	COGCC
22101	2018	LA	St. Mary Parish	St. Mary Parish, LA	3.33064e+07	NG production	mcf	Upton and Yu
48221	2019	TX	Hood	Hood County, TX	32177117	NG production	Thousand cubic feet	TX RRC
40047	2018	OK	Garfield County	Garfield County, OK	3.15422e+07	NG production	mcf	Upton and Yu
48357	2019	TX	Ochiltree	Ochiltree County, TX	31319748	NG production	Thousand cubic feet	TX RRC
48293	2019	TX	Limestone	Limestone County, TX	30945037	NG production	Thousand cubic feet	TX RRC
48183	2019	TX	Gregg	Gregg County, TX	30708617	NG production	Thousand cubic feet	TX RRC
48261	2019	TX	Kenedy	Kenedy County, TX	28749742	NG production	Thousand cubic feet	TX RRC
48373	2019	TX	Polk	Polk County, TX	28361457	NG production	Thousand cubic feet	TX RRC
20189	2018	KS	Stevens	Stevens County, KS	2.73558e+07	NG production	mcf	Upton and Yu
40139	2018	OK	Texas County	Texas County, OK	2.7267e+07	NG production	mcf	Upton and Yu
48353	2019	TX	Nolan	Nolan County, TX	1133980	Oil production	barrels	TX RRC
48483	2019	TX	Wheeler	Wheeler County, TX	1132290	Oil production	barrels	TX RRC
48189	2019	TX	Hale	Hale County, TX	1131070	Oil production	barrels	TX RRC
54017	2018	WV	Doddridge County	Doddridge County, WV	1.09838e+06	Oil production	barrels	Upton and Yu
22051	2018	LA	Jefferson Parish	Jefferson Parish, LA	1.09619e+06	Oil production	barrels	Upton and Yu
22027	2018	LA	Claiborne Parish	Claiborne Parish, LA	1.08615e+06	Oil production	barrels	Upton and Yu
40125	2018	OK	Pottawatomie County	Pottawatomie County, OK	1.08112e+06	Oil production	barrels	Upton and Yu
48055	2019	TX	Caldwell	Caldwell County, TX	1077222	Oil production	barrels	TX RRC
40103	2018	OK	Noble County	Noble County, OK	1.06352e+06	Oil production	barrels	Upton and Yu
22011	2018	LA	Beauregard Parish	Beauregard Parish, LA	1.05099e+06	Oil production	barrels	Upton and Yu
48097	2019	TX	Cooke	Cooke County, TX	1038153	Oil production	barrels	TX RRC
20185	2018	KS	Stafford	Stafford County, KS	1.02854e+06	Oil production	barrels	Upton and Yu
40069	2018	OK	Johnston County	Johnston County, OK	1.02713e+06	Oil production	barrels	Upton and Yu
6059	2019	CA	Orange	Orange County, CA	1023541	Oil and condensate production	bbl	CALGEM	Offshore
40009	2018	OK	Beckham County	Beckham County, OK	1.01618e+06	Oil production	barrels	Upton and Yu
48013	2019	TX	Atascosa	Atascosa County, TX	27260278	NG production	Thousand cubic feet	TX RRC
48149	2019	TX	Fayette	Fayette County, TX	27065532	NG production	Thousand cubic feet	TX RRC
56041	2019	WY	Uinta	Uinta County, WY	26893127	NG production	mcf	WYOGCC
40087	2018	OK	McClain County	McClain County, OK	2.5837e+07	NG production	mcf	Upton and Yu
49007	2019	UT	Carbon	Carbon County, UT	24011410	NG production	mcf	UT DNR Oil, Gas, and Mining Division	Labeled as "coalbed methane gas"
40153	2018	OK	Woodward County	Woodward County, OK	2.36929e+07	NG production	mcf	Upton and Yu
48165	2019	TX	Gaines	Gaines County, TX	23633630	NG production	Thousand cubic feet	TX RRC
22119	2018	LA	Webster Parish	Webster Parish, LA	2.35085e+07	NG production	mcf	Upton and Yu
42063	2019	PA	Indiana	Indiana County, PA	2.32199e+07	NG production	Thousand cubic feet	PA DEP query
48073	2019	TX	Cherokee	Cherokee County, TX	23198663	NG production	Thousand cubic feet	TX RRC
48423	2019	TX	Smith	Smith County, TX	23191882	NG production	Thousand cubic feet	TX RRC
20067	2018	KS	Grant	Grant County, KS	2.25343e+07	NG production	mcf	Upton and Yu
48459	2019	TX	Upshur	Upshur County, TX	22475826	NG production	Thousand cubic feet	TX RRC
22075	2018	LA	Plaquemines Parish	Plaquemines Parish, LA	2.24142e+07	NG production	mcf	Upton and Yu
22099	2018	LA	St. Martin Parish	St. Martin Parish, LA	2.19819e+07	NG production	mcf	Upton and Yu
22109	2018	LA	Terrebonne Parish	Terrebonne Parish, LA	2.17652e+07	NG production	mcf	Upton and Yu
22057	2018	LA	Lafourche Parish	Lafourche Parish, LA	2.17381e+07	NG production	mcf	Upton and Yu
8001	2019	CO	Adams	Adams County, CO	21474982	NG production	mcf	COGCC
48435	2019	TX	Sutton	Sutton County, TX	21092698	NG production	Thousand cubic feet	TX RRC
22023	2018	LA	Cameron Parish	Cameron Parish, LA	2.0893e+07	NG production	mcf	Upton and Yu
40007	2018	OK	Beaver County	Beaver County, OK	2.06845e+07	NG production	mcf	Upton and Yu
48443	2019	TX	Terrell	Terrell County, TX	20240169	NG production	Thousand cubic feet	TX RRC
39111	2019	OH	Monroe	Monroe County, OH	4735	Coal production	Thousand short tons	EIA
54059	2019	WV	Mingo	Mingo County, WV	4733	Coal production	Thousand short tons	EIA
17145	2019	IL	Perry	Perry County, IL	4468	Coal production	Thousand short tons	EIA
49041	2019	UT	Sevier	Sevier County, UT	4374	Coal production	Thousand short tons	EIA
54005	2019	WV	Boone	Boone County, WV	4279	Coal production	Thousand short tons	EIA
54091	2019	WV	Taylor	Taylor County, WV	4275	Coal production	Thousand short tons	EIA
8051	2019	CO	Gunnison	Gunnison County, CO	4079	Coal production	Thousand short tons	EIA
38065	2019	ND	Oliver	Oliver County, ND	3959	Coal production	Thousand short tons	EIA
4017	2019	AZ	Navajo	Navajo County, AZ	3843	Coal production	Thousand short tons	EIA
54047	2019	WV	Mcdowell	Mcdowell County, WV	3768	Coal production	Thousand short tons	EIA
21107	2019	KY	Hopkins	Hopkins County, KY	3665	Coal production	Thousand short tons	EIA
8081	2019	CO	Moffat	Moffat County, CO	3552	Coal production	Thousand short tons	EIA
51051	2019	VA	Dickenson	Dickenson County, VA	3513	Coal production	Thousand short tons	EIA
48203	2019	TX	Harrison	Harrison County, TX	3325	Coal production	Thousand short tons	EIA
17157	2019	IL	Randolph	Randolph County, IL	3203	Coal production	Thousand short tons	EIA
42111	2019	PA	Somerset	Somerset County, PA	3091	Coal production	Thousand short tons	EIA
56023	2019	WY	Lincoln	Lincoln County, WY	3067	Coal production	Thousand short tons	EIA
48013	2019	TX	Atascosa	Atascosa County, TX	3004	Coal production	Thousand short tons	EIA
17165	2019	IL	Saline	Saline County, IL	2940	Coal production	Thousand short tons	EIA
21195	2019	KY	Pike	Pike County, KY	2896	Coal production	Thousand short tons	EIA
18173	2019	IN	Warrick	Warrick County, IN	2774	Coal production	Thousand short tons	EIA
21193	2019	KY	Perry	Perry County, KY	2744	Coal production	Thousand short tons	EIA
28019	2019	MS	Choctaw	Choctaw County, MS	2697	Coal production	Thousand short tons	EIA
54019	2019	WV	Fayette	Fayette County, WV	2674	Coal production	Thousand short tons	EIA
48401	2019	TX	Rusk	Rusk County, TX	2664	Coal production	Thousand short tons	EIA
6113	2019	CA	Yolo	Yolo County, CA	24.3	Solar power (all techs)	MW	EIA 860
10001	2019	DE	Kent	Kent County, DE	24.2	Solar power (all techs)	MW	EIA 860
26045	2019	MI	Eaton	Eaton County, MI	24	Solar power (all techs)	MW	EIA 860
27039	2019	MN	Dodge	Dodge County, MN	23.5	Solar power (all techs)	MW	EIA 860
27161	2019	MN	Waseca	Waseca County, MN	23.4	Solar power (all techs)	MW	EIA 860
31111	2019	NE	Lincoln	Lincoln County, NE	1362.6	Coal power	MW	EIA 860	Incl. lignite, bituminious, sub-bituminous, refined coal, waste coal, synthetic coal gas
12031	2019	FL	Duval	Duval County, FL	1358	Coal power (retired)	MW	EIA 860	Simple average of retirement year	2018
1033	2019	AL	Colbert	Colbert County, AL	1350	Coal power (retired)	MW	EIA 860	Simple average of retirement year	2016
39031	2019	OH	Coshocton	Coshocton County, OH	1333.3	Coal power (retired)	MW	EIA 860	Simple average of retirement year	2012
17021	2019	IL	Christian	Christian County, IL	1319	Coal power	MW	EIA 860	Incl. lignite, bituminious, sub-bituminous, refined coal, waste coal, synthetic coal gas
18077	2019	IN	Jefferson	Jefferson County, IN	1303.8	Coal power	MW	EIA 860	Incl. lignite, bituminious, sub-bituminous, refined coal, waste coal, synthetic coal gas
29143	2019	MO	New Madrid	New Madrid County, MO	1300	Coal power	MW	EIA 860	Incl. lignite, bituminious, sub-bituminous, refined coal, waste coal, synthetic coal gas
54053	2019	WV	Mason	Mason County, WV	1300	Coal power	MW	EIA 860	Incl. lignite, bituminious, sub-bituminous, refined coal, waste coal, synthetic coal gas
19193	2019	IA	Woodbury	Woodbury County, IA	1280	Coal power	MW	EIA 860	Incl. lignite, bituminious, sub-bituminous, refined coal, waste coal, synthetic coal gas
56005	2019	WY	Campbell	Campbell County, WY	1277	Coal power	MW	EIA 860	Incl. lignite, bituminious, sub-bituminous, refined coal, waste coal, synthetic coal gas
22077	2019	LA	Pointe Coupee Parish	Pointe Coupee Parish, LA	1276.9	Coal power	MW	EIA 860	Incl. lignite, bituminious, sub-bituminous, refined coal, waste coal, synthetic coal gas
45043	2019	SC	Georgetown	Georgetown County, SC	1260	Coal power	MW	EIA 860	Incl. lignite, bituminious, sub-bituminous, refined coal, waste coal, synthetic coal gas
39085	2019	OH	Lake	Lake County, OH	1257	Coal power (retired)	MW	EIA 860	Simple average of retirement year	2013.8
42033	2019	PA	Clearfield	Clearfield County, PA	626	NG power	MW	EIA 860	incl. NG, blast furnace gas, other gas
21185	2019	KY	Oldham	Oldham County, KY	624	NG power	MW	EIA 860	incl. NG, blast furnace gas, other gas
27053	2019	MN	Hennepin	Hennepin County, MN	619.9	NG power	MW	EIA 860	incl. NG, blast furnace gas, other gas
12005	2019	FL	Bay	Bay County, FL	619.7	NG power	MW	EIA 860	incl. NG, blast furnace gas, other gas
41035	2019	OR	Klamath	Klamath County, OR	619.1	NG power	MW	EIA 860	incl. NG, blast furnace gas, other gas
51153	2019	VA	Prince William	Prince William County, VA	613	NG power	MW	EIA 860	incl. NG, blast furnace gas, other gas
17097	2019	IL	Lake	Lake County, IL	612.3	NG power	MW	EIA 860	incl. NG, blast furnace gas, other gas
48363	2019	TX	Palo Pinto	Palo Pinto County, TX	603.6	NG power	MW	EIA 860	incl. NG, blast furnace gas, other gas
19033	2019	IA	Cerro Gordo	Cerro Gordo County, IA	602.8	NG power	MW	EIA 860	incl. NG, blast furnace gas, other gas
5119	2019	AR	Pulaski	Pulaski County, AR	599.5	NG power	MW	EIA 860	incl. NG, blast furnace gas, other gas
8099	2019	CO	Morgan	Morgan County, CO	597.2	NG power	MW	EIA 860	incl. NG, blast furnace gas, other gas
17033	2019	IL	Crawford	Crawford County, IL	253000	Oil refining	B/D	EIA
1127	2019	AL	Walker	Walker County, AL	2646	Coal production	Thousand short tons	EIA
8107	2019	CO	Routt	Routt County, CO	2544	Coal production	Thousand short tons	EIA
48341	2019	TX	Moore	Moore County, TX	19891456	NG production	Thousand cubic feet	TX RRC
20093	2018	KS	Kearny	Kearny County, KS	1.93259e+07	NG production	mcf	Upton and Yu
42023	2019	PA	Cameron	Cameron County, PA	1.88603e+07	NG production	mcf	PA DEP
42035	2019	PA	Clinton	Clinton County, PA	1.84054e+07	NG production	mcf	PA DEP
22049	2018	LA	Jackson Parish	Jackson Parish, LA	1.82331e+07	NG production	mcf	Upton and Yu
42073	2019	PA	Lawrence	Lawrence County, PA	1.82082e+07	NG production	mcf	PA DEP
40083	2018	OK	Logan County	Logan County, OK	1.74936e+07	NG production	mcf	Upton and Yu
48181	2019	TX	Grayson	Grayson County, TX	1012472	Oil production	barrels	TX RRC
40095	2018	OK	Marshall County	Marshall County, OK	1.72485e+07	NG production	mcf	Upton and Yu
20077	2018	KS	Harper	Harper County, KS	1.7126e+07	NG production	mcf	Upton and Yu
22019	2018	LA	Calcasieu Parish	Calcasieu Parish, LA	1.00434e+06	Oil production	barrels	Upton and Yu
48295	2019	TX	Lipscomb	Lipscomb County, TX	991813	Oil production	barrels	TX RRC
30083	2019	MT	Richland	Richland County, MT	16967629	NG production	mcf	MT Board of Oil and Gas Conservation
8007	2019	CO	Archuleta	Archuleta County, CO	16857179	NG production	mcf	COGCC
35007	2019	NM	Colfax	Colfax County, NM	16776717	NG production	mcf	NM EMNRD	Labeled as "natural gas"
35007	2019	NM	Colfax	Colfax County, NM	16699493	NG production	mcf	NM EMNRD	Labeled as "CBM"
48237	2019	TX	Jack	Jack County, TX	16676801	NG production	Thousand cubic feet	TX RRC
40005	2018	OK	Atoka County	Atoka County, OK	1.63644e+07	NG production	mcf	Upton and Yu
8125	2019	CO	Yuma	Yuma County, CO	16361734	NG production	mcf	COGCC
40081	2018	OK	Lincoln County	Lincoln County, OK	1.6271e+07	NG production	mcf	Upton and Yu
42065	2019	PA	Jefferson	Jefferson County, PA	1.59431e+07	NG production	mcf	PA DEP
48303	2019	TX	Lubbock	Lubbock County, TX	955535	Oil production	barrels	TX RRC
48337	2019	TX	Montague	Montague County, TX	946145	Oil production	barrels	TX RRC
20065	2018	KS	Graham	Graham County, KS	937270	Oil production	barrels	Upton and Yu
54085	2018	WV	Ritchie County	Ritchie County, WV	930137	Oil production	barrels	Upton and Yu
22045	2018	LA	Iberia Parish	Iberia Parish, LA	929531	Oil production	barrels	Upton and Yu
56027	2019	WY	Niobrara	Niobrara County, WY	928838	Oil production	barrels	WYOGCC
56011	2019	WY	Crook	Crook County, WY	925150	Oil production	barrels	WYOGCC
24035	2019	MD	Queen Annes	Queen Anne's County, MD	23.2	Solar power (all techs)	MW	EIA 860
47165	2019	TN	Sumner	Sumner County, TN	1255.2	Coal power	MW	EIA 860	Incl. lignite, bituminious, sub-bituminous, refined coal, waste coal, synthetic coal gas
24017	2019	MD	Charles	Charles County, MD	1252	Coal power	MW	EIA 860	Incl. lignite, bituminious, sub-bituminous, refined coal, waste coal, synthetic coal gas
29099	2019	MO	Jefferson	Jefferson County, MO	1242	Coal power	MW	EIA 860	Incl. lignite, bituminious, sub-bituminous, refined coal, waste coal, synthetic coal gas
55059	2019	WI	Kenosha	Kenosha County, WI	1233.2	Coal power (retired)	MW	EIA 860	Simple average of retirement year	2018
39161	2019	OH	Van Wert	Van Wert County, OH	594	NG power	MW	EIA 860	incl. NG, blast furnace gas, other gas
29077	2019	MO	Greene	Greene County, MO	589.3	NG power	MW	EIA 860	incl. NG, blast furnace gas, other gas
17119	2019	IL	Madison	Madison County, IL	586	NG power	MW	EIA 860	incl. NG, blast furnace gas, other gas
48299	2019	TX	Llano	Llano County, TX	574.6	NG power	MW	EIA 860	incl. NG, blast furnace gas, other gas
13233	2019	GA	Polk	Polk County, GA	570	NG power	MW	EIA 860	incl. NG, blast furnace gas, other gas
34011	2019	NJ	Cumberland	Cumberland County, NJ	569	NG power	MW	EIA 860	incl. NG, blast furnace gas, other gas
47183	2019	TN	Weakley	Weakley County, TN	567.8	NG power	MW	EIA 860	incl. NG, blast furnace gas, other gas
39129	2019	OH	Pickaway	Pickaway County, OH	564	NG power	MW	EIA 860	incl. NG, blast furnace gas, other gas
23005	2019	ME	Cumberland	Cumberland County, ME	563.9	NG power	MW	EIA 860	incl. NG, blast furnace gas, other gas
27091	2019	MN	Martin	Martin County, MN	561.8	NG power	MW	EIA 860	incl. NG, blast furnace gas, other gas
51029	2019	VA	Buckingham	Buckingham County, VA	559	NG power	MW	EIA 860	incl. NG, blast furnace gas, other gas
31109	2019	NE	Lancaster	Lancaster County, NE	556.6	NG power	MW	EIA 860	incl. NG, blast furnace gas, other gas
28049	2019	MS	Hinds	Hinds County, MS	555.5	NG power	MW	EIA 860	incl. NG, blast furnace gas, other gas
23019	2019	ME	Penobscot	Penobscot County, ME	554	NG power	MW	EIA 860	incl. NG, blast furnace gas, other gas
28007	2019	MS	Attala	Attala County, MS	551.3	NG power	MW	EIA 860	incl. NG, blast furnace gas, other gas
40087	2019	OK	McClain	McClain County, OK	551.3	NG power	MW	EIA 860	incl. NG, blast furnace gas, other gas
28149	2019	MS	Warren	Warren County, MS	549.4	NG power	MW	EIA 860	incl. NG, blast furnace gas, other gas
48339	2019	TX	Montgomery	Montgomery County, TX	542.8	NG power	MW	EIA 860	incl. NG, blast furnace gas, other gas
2122	2019	AK	Kenai Peninsula	Kenai Peninsula Borough, AK	541	NG power	MW	EIA 860	incl. NG, blast furnace gas, other gas
29069	2019	MO	Dunklin	Dunklin County, MO	538	NG power	MW	EIA 860	incl. NG, blast furnace gas, other gas
6059	2019	CA	Orange	Orange County, CA	536.9	NG power	MW	EIA 860	incl. NG, blast furnace gas, other gas
22093	2019	LA	St. James Parish	St. James Parish, LA	211146	Oil refining	B/D	EIA
40071	2019	OK	Kay	Kay County, OK	207000	Oil refining	B/D	EIA
48341	2019	TX	Moore	Moore County, TX	195000	Oil refining	B/D	EIA
42045	2019	PA	Delaware	Delaware County, PA	190000	Oil refining	B/D	EIA
30111	2019	MT	Yellowstone	Yellowstone County, MT	188400	Oil refining	B/D	EIA
10003	2019	DE	New Castle	New Castle County, DE	182200	Oil refining	B/D	EIA
47157	2019	TN	Shelby	Shelby County, TN	180000	Oil refining	B/D	EIA
39003	2019	OH	Allen	Allen County, OH	179000	Oil refining	B/D	EIA
20015	2019	KS	Butler	Butler County, KS	162000	Oil refining	B/D	EIA
34015	2019	NJ	Gloucester	Gloucester County, NJ	160000	Oil refining	B/D	EIA
40143	2019	OK	Tulsa	Tulsa County, OK	155300	Oil refining	B/D	EIA
15003	2019	HI	Honolulu	Honolulu County, HI	147500	Oil refining	B/D	EIA
48107	2019	TX	Crosby	Crosby County, TX	919997	Oil production	barrels	TX RRC
48199	2019	TX	Hardin	Hardin County, TX	913367	Oil production	barrels	TX RRC
8017	2019	CO	Cheyenne	Cheyenne County, CO	907411	Oil production	Barrels	COGCC
48109	2019	TX	Culberson	Culberson County, TX	897535	Oil production	barrels	TX RRC
48009	2019	TX	Archer	Archer County, TX	893043	Oil production	barrels	TX RRC
48089	2019	TX	Colorado	Colorado County, TX	15942022	NG production	Thousand cubic feet	TX RRC
42033	2019	PA	Clearfield	Clearfield County, PA	1.55156e+07	NG production	mcf	PA DEP
54001	2018	WV	Barbour County	Barbour County, WV	1.53564e+07	NG production	mcf	Upton and Yu
40079	2018	OK	Le Flore County	Le Flore County, OK	1.53078e+07	NG production	mcf	Upton and Yu
20007	2018	KS	Barber	Barber County, KS	1.49614e+07	NG production	mcf	Upton and Yu
48503	2019	TX	Young	Young County, TX	888987	Oil production	barrels	TX RRC
48207	2019	TX	Haskell	Haskell County, TX	883984	Oil production	barrels	TX RRC
48131	2019	TX	Duval	Duval County, TX	882327	Oil production	barrels	TX RRC
48179	2019	TX	Gray	Gray County, TX	876144	Oil production	barrels	TX RRC
48051	2019	TX	Burleson	Burleson County, TX	14937849	NG production	Thousand cubic feet	TX RRC
48047	2019	TX	Brooks	Brooks County, TX	14636297	NG production	Thousand cubic feet	TX RRC
48039	2019	TX	Brazoria	Brazoria County, TX	14011127	NG production	Thousand cubic feet	TX RRC
42085	2019	PA	Mercer	Mercer County, PA	1.35687e+07	NG production	Thousand cubic feet	PA DEP query
40071	2018	OK	Kay County	Kay County, OK	858392	Oil production	barrels	Upton and Yu
48097	2019	TX	Cooke	Cooke County, TX	13411464	NG production	Thousand cubic feet	TX RRC
35043	2019	NM	Sandoval	Sandoval County, NM	13025820	NG production	mcf	NM EMNRD	Labeled as "natural gas"
48237	2019	TX	Jack	Jack County, TX	845674	Oil production	barrels	TX RRC
48339	2019	TX	Montgomery	Montgomery County, TX	837502	Oil production	barrels	TX RRC
22099	2018	LA	St. Martin Parish	St. Martin Parish, LA	833246	Oil production	barrels	Upton and Yu
20081	2018	KS	Haskell	Haskell County, KS	1.26684e+07	NG production	mcf	Upton and Yu
54039	2018	WV	Kanawha County	Kanawha County, WV	1.25984e+07	NG production	mcf	Upton and Yu
38023	2019	ND	Divide	Divide County, ND	12318107	NG production	MCF	ND Industrial Commission
56021	2019	WY	Laramie	Laramie County, WY	12107605	NG production	mcf	WYOGCC
20129	2018	KS	Morton	Morton County, KS	1.19706e+07	NG production	mcf	Upton and Yu
48421	2019	TX	Sherman	Sherman County, TX	11785531	NG production	Thousand cubic feet	TX RRC
20055	2018	KS	Finney	Finney County, KS	1.16028e+07	NG production	mcf	Upton and Yu
40053	2018	OK	Grant County	Grant County, OK	829158	Oil production	barrels	Upton and Yu
40007	2018	OK	Beaver County	Beaver County, OK	826519	Oil production	barrels	Upton and Yu
20007	2018	KS	Barber	Barber County, KS	808500	Oil production	barrels	Upton and Yu
40153	2018	OK	Woodward County	Woodward County, OK	801680	Oil production	barrels	Upton and Yu
20109	2018	KS	Logan	Logan County, KS	800954	Oil production	barrels	Upton and Yu
39111	2019	OH	Monroe	Monroe County, OH	796084	Oil production	Barrels	OH DNR report
20015	2018	KS	Butler	Butler County, KS	795116	Oil production	barrels	Upton and Yu
48197	2019	TX	Hardeman	Hardeman County, TX	795020	Oil production	barrels	TX RRC
40081	2018	OK	Lincoln County	Lincoln County, OK	792129	Oil production	barrels	Upton and Yu
48291	2019	TX	Liberty	Liberty County, TX	791523	Oil production	barrels	TX RRC
40149	2018	OK	Washita County	Washita County, OK	791400	Oil production	barrels	Upton and Yu
48201	2019	TX	Harris	Harris County, TX	779498	Oil production	barrels	TX RRC
39121	2019	OH	Noble	Noble County, OH	766846	Oil production	Barrels	OH DNR report
20077	2018	KS	Harper	Harper County, KS	747756	Oil production	barrels	Upton and Yu
48157	2019	TX	Fort Bend	Fort Bend County, TX	745937	Oil production	barrels	TX RRC
20195	2018	KS	Trego	Trego County, KS	744318	Oil production	barrels	Upton and Yu
22001	2018	LA	Acadia Parish	Acadia Parish, LA	741723	Oil production	barrels	Upton and Yu
38055	2019	ND	McLean	McLean County, ND	741199	Oil production	Barrels	ND Industrial Commission
48487	2019	TX	Wilbarger	Wilbarger County, TX	738971	Oil production	barrels	TX RRC
39013	2019	OH	Belmont	Belmont County, OH	718965	Oil production	Barrels	OH DNR report
48187	2019	TX	Guadalupe	Guadalupe County, TX	707778	Oil production	barrels	TX RRC
48375	2019	TX	Potter	Potter County, TX	698799	Oil production	barrels	TX RRC
22039	2018	LA	Evangeline Parish	Evangeline Parish, LA	697938	Oil production	barrels	Upton and Yu
20101	2018	KS	Lane	Lane County, KS	691081	Oil production	barrels	Upton and Yu
48447	2019	TX	Throckmorton	Throckmorton County, TX	689937	Oil production	barrels	TX RRC
48219	2019	TX	Hockley	Hockley County, TX	11558825	NG production	Thousand cubic feet	TX RRC
48481	2019	TX	Wharton	Wharton County, TX	677916	Oil production	barrels	TX RRC
48431	2019	TX	Sterling	Sterling County, TX	670508	Oil production	barrels	TX RRC
20063	2018	KS	Gove	Gove County, KS	670493	Oil production	barrels	Upton and Yu
30091	2019	MT	Sheridan	Sheridan County, MT	638465	Oil production	barrels	MT Board of Oil and Gas Conservation
20159	2018	KS	Rice	Rice County, KS	634248	Oil production	barrels	Upton and Yu
22015	2018	LA	Bossier Parish	Bossier Parish, LA	633501	Oil production	barrels	Upton and Yu
54103	2018	WV	Wetzel County	Wetzel County, WV	625018	Oil production	barrels	Upton and Yu
40061	2018	OK	Haskell County	Haskell County, OK	1.13398e+07	NG production	mcf	Upton and Yu
48041	2019	TX	Brazos	Brazos County, TX	11014316	NG production	Thousand cubic feet	TX RRC
48163	2019	TX	Frio	Frio County, TX	10938571	NG production	Thousand cubic feet	TX RRC
22045	2018	LA	Iberia Parish	Iberia Parish, LA	1.08137e+07	NG production	mcf	Upton and Yu
48213	2019	TX	Henderson	Henderson County, TX	10778020	NG production	Thousand cubic feet	TX RRC
35005	2019	NM	Chaves	Chaves County, NM	10729072	NG production	mcf	NM EMNRD	Labeled as "natural gas"
22027	2018	LA	Claiborne Parish	Claiborne Parish, LA	1.06718e+07	NG production	mcf	Upton and Yu
48241	2019	TX	Jasper	Jasper County, TX	10569783	NG production	Thousand cubic feet	TX RRC
42031	2019	PA	Clarion	Clarion County, PA	1.05512e+07	NG production	mcf	PA DEP
40119	2018	OK	Payne County	Payne County, OK	1.03896e+07	NG production	mcf	Upton and Yu
40059	2018	OK	Harper County	Harper County, OK	1.03756e+07	NG production	mcf	Upton and Yu
54047	2018	WV	McDowell County	McDowell County, WV	1.01089e+07	NG production	mcf	Upton and Yu
49037	2019	UT	San Juan	San Juan County, UT	9971103	NG production	mcf	UT DNR Oil, Gas, and Mining Division	Labeled as "natural gas"
48025	2019	TX	Bee	Bee County, TX	9742284	NG production	Thousand cubic feet	TX RRC
20187	2018	KS	Stanton	Stanton County, KS	9.71469e+06	NG production	mcf	Upton and Yu
8081	2019	CO	Moffat	Moffat County, CO	9692687	NG production	mcf	COGCC
48273	2019	TX	Kleberg	Kleberg County, TX	9601060	NG production	Thousand cubic feet	TX RRC
56045	2019	WY	Weston	Weston County, WY	624124	Oil production	barrels	WYOGCC
48375	2019	TX	Potter	Potter County, TX	9578646	NG production	Thousand cubic feet	TX RRC
40053	2018	OK	Grant County	Grant County, OK	9.5419e+06	NG production	mcf	Upton and Yu
48481	2019	TX	Wharton	Wharton County, TX	9493764	NG production	Thousand cubic feet	TX RRC
48363	2019	TX	Palo Pinto	Palo Pinto County, TX	9332789	NG production	Thousand cubic feet	TX RRC
48217	2019	TX	Hill	Hill County, TX	9200969	NG production	Thousand cubic feet	TX RRC
38033	2019	ND	Golden Valley	Golden Valley County, ND	623729	Oil production	Barrels	ND Industrial Commission
22047	2018	LA	Iberville Parish	Iberville Parish, LA	619123	Oil production	barrels	Upton and Yu
38075	2019	ND	Renville	Renville County, ND	617858	Oil production	Barrels	ND Industrial Commission
8073	2019	CO	Lincoln	Lincoln County, CO	617502	Oil production	Barrels	COGCC
48289	2019	TX	Leon	Leon County, TX	605774	Oil production	barrels	TX RRC
20171	2018	KS	Scott	Scott County, KS	595476	Oil production	barrels	Upton and Yu
40109	2018	OK	Oklahoma County	Oklahoma County, OK	9.19375e+06	NG production	mcf	Upton and Yu
48195	2019	TX	Hansford	Hansford County, TX	9171309	NG production	Thousand cubic feet	TX RRC
20175	2018	KS	Seward	Seward County, KS	9.1342e+06	NG production	mcf	Upton and Yu
54045	2018	WV	Logan County	Logan County, WV	9.13027e+06	NG production	mcf	Upton and Yu
54073	2018	WV	Pleasants County	Pleasants County, WV	9.06826e+06	NG production	mcf	Upton and Yu
48001	2019	TX	Anderson	Anderson County, TX	594778	Oil production	barrels	TX RRC
40117	2018	OK	Pawnee County	Pawnee County, OK	561804	Oil production	barrels	Upton and Yu
8051	2019	CO	Larimer	Larimer County, CO	506.8	NG power	MW	EIA 860	incl. NG, blast furnace gas, other gas
48097	2019	TX	Cooke	Cooke County, TX	238.1	Wind power	MW	EIA 860
40059	2019	OK	Harper	Harper County, OK	233.4	Wind power	MW	EIA 860
19075	2019	IA	Grundy	Grundy County, IA	231.6	Wind power	MW	EIA 860
48369	2019	TX	Parmer	Parmer County, TX	230.4	Wind power	MW	EIA 860
48009	2019	TX	Archer	Archer County, TX	228.6	Wind power	MW	EIA 860
40031	2019	OK	Comanche	Comanche County, OK	225.3	Wind power	MW	EIA 860
40045	2019	OK	Ellis	Ellis County, OK	225	Wind power	MW	EIA 860
37037	2019	NC	Chatham	Chatham County, NC	23	Solar power (all techs)	MW	EIA 860
36091	2019	NY	Saratoga	Saratoga County, NY	23	Solar power (all techs)	MW	EIA 860
13103	2019	GA	Effingham	Effingham County, GA	22	Solar power (all techs)	MW	EIA 860
34017	2019	NJ	Hudson	Hudson County, NJ	22	Solar power (all techs)	MW	EIA 860
9015	2019	CT	Windham	Windham County, CT	21.7	Solar power (all techs)	MW	EIA 860
6095	2019	CA	Solano	Solano County, CA	21	Solar power (all techs)	MW	EIA 860
36107	2019	NY	Tioga	Tioga County, NY	21	Solar power (all techs)	MW	EIA 860
45041	2019	SC	Florence	Florence County, SC	21	Solar power (all techs)	MW	EIA 860
44009	2019	RI	Washington	Washington County, RI	20.7	Solar power (all techs)	MW	EIA 860
48181	2019	TX	Grayson	Grayson County, TX	20.3	Solar power (all techs)	MW	EIA 860
4007	2019	AZ	GILA	GILA County, AZ	20	Solar power (all techs)	MW	EIA 860
13289	2019	GA	Twiggs	Twiggs County, GA	20	Solar power (all techs)	MW	EIA 860
16073	2019	ID	Owyhee	Owyhee County, ID	20	Solar power (all techs)	MW	EIA 860
48335	2019	TX	Mitchell	Mitchell County, TX	536.4	NG power	MW	EIA 860	incl. NG, blast furnace gas, other gas
45031	2019	SC	Darlington	Darlington County, SC	518.9	NG power	MW	EIA 860	incl. NG, blast furnace gas, other gas
53057	2019	WA	Skagit	Skagit County, WA	515.8	NG power	MW	EIA 860	incl. NG, blast furnace gas, other gas
6025	2019	CA	Imperial	Imperial County, CA	513.1	NG power	MW	EIA 860	incl. NG, blast furnace gas, other gas
22079	2019	LA	Rapides Parish	Rapides Parish, LA	510.6	NG power	MW	EIA 860	incl. NG, blast furnace gas, other gas
28067	2019	MS	Jones	Jones County, MS	510.5	NG power	MW	EIA 860	incl. NG, blast furnace gas, other gas
8039	2019	CO	Pueblo	Pueblo County, CO	440	NG power	MW	EIA 860	incl. NG, blast furnace gas, other gas
13153	2019	GA	Houston	Houston County, GA	506.8	NG power	MW	EIA 860	incl. NG, blast furnace gas, other gas
18083	2019	IN	Knox	Knox County, IN	500.4	NG power	MW	EIA 860	incl. NG, blast furnace gas, other gas
53053	2019	WA	Pierce	Pierce County, WA	496.1	NG power	MW	EIA 860	incl. NG, blast furnace gas, other gas
17201	2019	IL	Winnebago	Winnebago County, IL	488.7	NG power	MW	EIA 860	incl. NG, blast furnace gas, other gas
1125	2019	AL	Tuscaloosa	Tuscaloosa County, AL	2485	Coal production	Thousand short tons	EIA
21183	2019	KY	Ohio	Ohio County, KY	2270	Coal production	Thousand short tons	EIA
48503	2019	TX	Young	Young County, TX	225	Wind power	MW	EIA 860
17099	2019	IL	LaSalle	La Salle County, IL	20	Solar power (all techs)	MW	EIA 860
34033	2019	NJ	Salem	Salem County, NJ	20	Solar power (all techs)	MW	EIA 860
39173	2019	OH	Wood	Wood County, OH	20	Solar power (all techs)	MW	EIA 860
41031	2019	OR	Jefferson	Jefferson County, OR	20	Solar power (all techs)	MW	EIA 860
48231	2019	TX	Hunt	Hunt County, TX	20	Solar power (all techs)	MW	EIA 860
51057	2019	VA	Essex	Essex County, VA	20	Solar power (all techs)	MW	EIA 860
51061	2019	VA	Fauquier	Fauquier County, VA	20	Solar power (all techs)	MW	EIA 860
51109	2019	VA	Louisa	Louisa County, VA	20	Solar power (all techs)	MW	EIA 860
51127	2019	VA	New Kent	New Kent County, VA	20	Solar power (all techs)	MW	EIA 860
51131	2019	VA	Northampton	Northampton County, VA	20	Solar power (all techs)	MW	EIA 860
51183	2019	VA	Sussex	Sussex County, VA	20	Solar power (all techs)	MW	EIA 860
34027	2019	NJ	Morris	Morris County, NJ	19.9	Solar power (all techs)	MW	EIA 860
32019	2019	NV	Lyon	Lyon County, NV	19.9	Solar power (all techs)	MW	EIA 860
48035	2019	TX	Bosque	Bosque County, TX	19.9	Solar power (all techs)	MW	EIA 860
51073	2019	VA	Gloucester	Gloucester County, VA	19.9	Solar power (all techs)	MW	EIA 860
51029	2019	VA	Buckingham	Buckingham County, VA	19.8	Solar power (all techs)	MW	EIA 860
13165	2019	GA	Jenkins	Jenkins County, GA	19.7	Solar power (all techs)	MW	EIA 860
53001	2019	WA	Adams	Adams County, WA	19.2	Solar power (all techs)	MW	EIA 860
27121	2019	MN	Pope	Pope County, MN	19	Solar power (all techs)	MW	EIA 860
39025	2019	OH	Clermont	Clermont County, OH	1221.3	Coal power (retired)	MW	EIA 860	Simple average of retirement year	2013.33
38055	2019	ND	McLean	McLean County, ND	1209.6	Coal power	MW	EIA 860	Incl. lignite, bituminious, sub-bituminous, refined coal, waste coal, synthetic coal gas
1097	2019	AL	Mobile	Mobile County, AL	1192.5	Coal power	MW	EIA 860	Incl. lignite, bituminious, sub-bituminous, refined coal, waste coal, synthetic coal gas
18173	2019	IN	Warrick	Warrick County, IN	1191.7	Coal power	MW	EIA 860	Incl. lignite, bituminious, sub-bituminous, refined coal, waste coal, synthetic coal gas
48161	2019	TX	Freestone	Freestone County, TX	1186.8	Coal power (retired)	MW	EIA 860	Simple average of retirement year	2018
1033	2019	AL	Colbert	Colbert County, AL	476	NG power	MW	EIA 860	incl. NG, blast furnace gas, other gas
51167	2019	VA	Russell	Russell County, VA	475	NG power	MW	EIA 860	incl. NG, blast furnace gas, other gas
48375	2019	TX	Potter	Potter County, TX	474.7	NG power	MW	EIA 860	incl. NG, blast furnace gas, other gas
16055	2019	ID	Kootenai	Kootenai County, ID	467.9	NG power	MW	EIA 860	incl. NG, blast furnace gas, other gas
27099	2019	MN	Mower	Mower County, MN	467.8	NG power	MW	EIA 860	incl. NG, blast furnace gas, other gas
22101	2019	LA	St Mary Parish	St. Mary Parish, LA	464.8	NG power	MW	EIA 860	incl. NG, blast furnace gas, other gas
40017	2019	OK	Canadian	Canadian County, OK	462	NG power	MW	EIA 860	incl. NG, blast furnace gas, other gas
51041	2019	VA	Chesterfield	Chesterfield County, VA	459.6	NG power	MW	EIA 860	incl. NG, blast furnace gas, other gas
4003	2019	AZ	Cochise	Cochise County, AZ	456.7	NG power	MW	EIA 860	incl. NG, blast furnace gas, other gas
16039	2019	ID	Elmore	Elmore County, ID	224.9	Wind power	MW	EIA 860
46025	2019	SD	Clark	Clark County, SD	219.5	Wind power	MW	EIA 860
17037	2019	IL	DeKalb	DeKalb County, IL	217.5	Wind power	MW	EIA 860
48195	2019	TX	Hansford	Hansford County, TX	216.8	Wind power	MW	EIA 860
27133	2019	MN	Rock	Rock County, MN	215.3	Wind power	MW	EIA 860
46073	2019	SD	Jerauld	Jerauld County, SD	213	Wind power	MW	EIA 860
55039	2019	WI	Fond Du Lac	Fond Du Lac County, WI	212.9	Wind power	MW	EIA 860
19035	2019	IA	Cherokee	Cherokee County, IA	211.7	Wind power	MW	EIA 860
48115	2019	TX	Dawson	Dawson County, TX	211.2	Wind power	MW	EIA 860
37187	2019	NC	Washington	Washington County, NC	19	Solar power (all techs)	MW	EIA 860
51093	2019	VA	Isle of Wight	Isle of Wight County, VA	19	Solar power (all techs)	MW	EIA 860
17025	2019	IL	Clay	Clay County, IL	456	NG power	MW	EIA 860	incl. NG, blast furnace gas, other gas
20091	2019	KS	Johnson	Johnson County, KS	447.2	NG power	MW	EIA 860	incl. NG, blast furnace gas, other gas
48475	2019	TX	Ward	Ward County, TX	447	NG power	MW	EIA 860	incl. NG, blast furnace gas, other gas
16039	2019	ID	Elmore	Elmore County, ID	443.7	NG power	MW	EIA 860	incl. NG, blast furnace gas, other gas
39093	2019	OH	Lorain	Lorain County, OH	442.4	NG power	MW	EIA 860	incl. NG, blast furnace gas, other gas
17099	2019	IL	LaSalle	La Salle County, IL	210	Wind power	MW	EIA 860
20051	2019	KS	Ellis	Ellis County, KS	209.7	Wind power	MW	EIA 860
37143	2019	NC	Perquimans	Perquimans County, NC	208	Wind power	MW	EIA 860
48077	2019	TX	Clay	Clay County, TX	204	Wind power	MW	EIA 860
18135	2019	IN	Randolph	Randolph County, IN	202	Wind power	MW	EIA 860
38015	2019	ND	Burleigh	Burleigh County, ND	201.4	Wind power	MW	EIA 860
27047	2019	MN	Freeborn	Freeborn County, MN	201.3	Wind power	MW	EIA 860
19079	2019	IA	Hamilton	Hamilton County, IA	201.2	Wind power	MW	EIA 860
8011	2019	CO	Jefferson	Jefferson County, CO	266.6	NG power	MW	EIA 860	incl. NG, blast furnace gas, other gas
13127	2019	GA	Glynn	Glynn County, GA	18	Solar power (all techs)	MW	EIA 860
35035	2019	NM	Otero	Otero County, NM	18	Solar power (all techs)	MW	EIA 860
51810	2019	VA	Virginia Beach City	Virginia Beach City, VA	17.6	Solar power (all techs)	MW	EIA 860
37145	2019	NC	Person	Person County, NC	17.5	Solar power (all techs)	MW	EIA 860
47047	2019	TN	Fayette	Fayette County, TN	17.3	Solar power (all techs)	MW	EIA 860
36069	2019	NY	Ontario	Ontario County, NY	17.2	Solar power (all techs)	MW	EIA 860
18101	2019	IN	Martin	Martin County, IN	17	Solar power (all techs)	MW	EIA 860
51101	2019	VA	King William	King William County, VA	17	Solar power (all techs)	MW	EIA 860
27079	2019	MN	Le Sueur	Le Sueur County, MN	16.7	Solar power (all techs)	MW	EIA 860
24045	2019	MD	Wicomico	Wicomico County, MD	16.6	Solar power (all techs)	MW	EIA 860
34039	2019	NJ	Union	Union County, NJ	16.6	Solar power (all techs)	MW	EIA 860
37063	2019	NC	Durham	Durham County, NC	16.5	Solar power (all techs)	MW	EIA 860
29175	2019	MO	Randolph	Randolph County, MO	1181.7	Coal power	MW	EIA 860	Incl. lignite, bituminious, sub-bituminous, refined coal, waste coal, synthetic coal gas
21177	2019	KY	Muhlenberg	Muhlenberg County, KY	1150.2	Coal power	MW	EIA 860	Incl. lignite, bituminious, sub-bituminous, refined coal, waste coal, synthetic coal gas
37071	2019	NC	Gaston	Gaston County, NC	1148.4	Coal power	MW	EIA 860	Incl. lignite, bituminious, sub-bituminous, refined coal, waste coal, synthetic coal gas
40103	2019	OK	Noble	Noble County, OK	1138	Coal power	MW	EIA 860	Incl. lignite, bituminious, sub-bituminous, refined coal, waste coal, synthetic coal gas
48279	2019	TX	Lamb	Lamb County, TX	1135.8	Coal power	MW	EIA 860	Incl. lignite, bituminious, sub-bituminous, refined coal, waste coal, synthetic coal gas
12033	2019	FL	Escambia	Escambia County, FL	1135.1	Coal power	MW	EIA 860	Incl. lignite, bituminious, sub-bituminous, refined coal, waste coal, synthetic coal gas
48449	2019	TX	Titus	Titus County, TX	1116	Coal power	MW	EIA 860	Incl. lignite, bituminious, sub-bituminous, refined coal, waste coal, synthetic coal gas
39061	2019	OH	Hamilton	Hamilton County, OH	1114.8	Coal power	MW	EIA 860	Incl. lignite, bituminious, sub-bituminous, refined coal, waste coal, synthetic coal gas
55021	2019	WI	Columbia	Columbia County, WI	1112	Coal power	MW	EIA 860	Incl. lignite, bituminious, sub-bituminous, refined coal, waste coal, synthetic coal gas
54053	2019	WV	Mason	Mason County, WV	1105.5	Coal power (retired)	MW	EIA 860	Simple average of retirement year	2014.4
8029	2019	CO	Boulder	Boulder County, CO	234.5	NG power	MW	EIA 860	incl. NG, blast furnace gas, other gas
39039	2019	OH	Defiance	Defiance County, OH	435	NG power	MW	EIA 860	incl. NG, blast furnace gas, other gas
48279	2019	TX	Lamb	Lamb County, TX	434.4	NG power	MW	EIA 860	incl. NG, blast furnace gas, other gas
12001	2019	FL	Alachua	Alachua County, FL	432.1	NG power	MW	EIA 860	incl. NG, blast furnace gas, other gas
45075	2019	SC	Orangeburg	Orangeburg County, SC	430.9	NG power	MW	EIA 860	incl. NG, blast furnace gas, other gas
48085	2019	TX	Collin	Collin County, TX	427.7	NG power	MW	EIA 860	incl. NG, blast furnace gas, other gas
48183	2019	TX	Gregg	Gregg County, TX	427	NG power	MW	EIA 860	incl. NG, blast furnace gas, other gas
5143	2019	AR	Washington	Washington County, AR	420.6	NG power	MW	EIA 860	incl. NG, blast furnace gas, other gas
20173	2019	KS	Sedgwick	Sedgwick County, KS	418.8	NG power	MW	EIA 860	incl. NG, blast furnace gas, other gas
25005	2019	MA	Bristol	Bristol County, MA	416.9	NG power	MW	EIA 860	incl. NG, blast furnace gas, other gas
12111	2019	FL	St Lucie	St. Lucie County, FL	411.4	NG power	MW	EIA 860	incl. NG, blast furnace gas, other gas
46099	2019	SD	Minnehaha	Minnehaha County, SD	405.7	NG power	MW	EIA 860	incl. NG, blast furnace gas, other gas
18093	2019	IN	Lawrence	Lawrence County, IN	402	NG power	MW	EIA 860	incl. NG, blast furnace gas, other gas
24031	2019	MD	Montgomery	Montgomery County, MD	401.4	NG power	MW	EIA 860	incl. NG, blast furnace gas, other gas
51550	2019	VA	Chesapeake City	Chesapeake City, VA	388.8	NG power	MW	EIA 860	incl. NG, blast furnace gas, other gas
55039	2019	WI	Fond Du Lac	Fond Du Lac County, WI	381.6	NG power	MW	EIA 860	incl. NG, blast furnace gas, other gas
55059	2019	WI	Kenosha	Kenosha County, WI	381.6	NG power	MW	EIA 860	incl. NG, blast furnace gas, other gas
17145	2019	IL	Perry	Perry County, IL	380	NG power	MW	EIA 860	incl. NG, blast furnace gas, other gas
27139	2019	MN	Scott	Scott County, MN	379.1	NG power	MW	EIA 860	incl. NG, blast furnace gas, other gas
55009	2019	WI	Brown	Brown County, WI	374.1	NG power	MW	EIA 860	incl. NG, blast furnace gas, other gas
55139	2019	WI	Winnebago	Winnebago County, WI	371	NG power	MW	EIA 860	incl. NG, blast furnace gas, other gas
51087	2019	VA	Henrico	Henrico County, VA	368.4	NG power	MW	EIA 860	incl. NG, blast furnace gas, other gas
29510	2019	MO	St Louis	St. Louis City, MO	367.8	NG power	MW	EIA 860	incl. NG, blast furnace gas, other gas
51181	2019	VA	Surry	Surry County, VA	367.6	NG power	MW	EIA 860	incl. NG, blast furnace gas, other gas
19013	2019	IA	Black Hawk	Black Hawk County, IA	366.5	NG power	MW	EIA 860	incl. NG, blast furnace gas, other gas
28027	2019	MS	Coahoma	Coahoma County, MS	361.6	NG power	MW	EIA 860	incl. NG, blast furnace gas, other gas
13147	2019	GA	Hart	Hart County, GA	360	NG power	MW	EIA 860	incl. NG, blast furnace gas, other gas
48121	2019	TX	Denton	Denton County, TX	352.1	NG power	MW	EIA 860	incl. NG, blast furnace gas, other gas
34019	2019	NJ	Hunterdon	Hunterdon County, NJ	351	NG power	MW	EIA 860	incl. NG, blast furnace gas, other gas
42073	2019	PA	Lawrence	Lawrence County, PA	348	NG power	MW	EIA 860	incl. NG, blast furnace gas, other gas
27049	2019	MN	Goodhue	Goodhue County, MN	346.8	NG power	MW	EIA 860	incl. NG, blast furnace gas, other gas
55117	2019	WI	Sheboygan	Sheboygan County, WI	346.8	NG power	MW	EIA 860	incl. NG, blast furnace gas, other gas
48233	2019	TX	Hutchinson	Hutchinson County, TX	146000	Oil refining	B/D	EIA
20029	2019	KS	Cloud	Cloud County, KS	201	Wind power	MW	EIA 860
20053	2019	KS	Ellsworth	Ellsworth County, KS	201	Wind power	MW	EIA 860
36101	2019	NY	Steuben	Steuben County, NY	200.7	Wind power	MW	EIA 860
48197	2019	TX	Hardeman	Hardeman County, TX	200.2	Wind power	MW	EIA 860
19077	2019	IA	Guthrie	Guthrie County, IA	200.1	Wind power	MW	EIA 860
46029	2019	SD	Codington	Codington County, SD	200.1	Wind power	MW	EIA 860
48093	2019	TX	Comanche	Comanche County, TX	200.1	Wind power	MW	EIA 860
17203	2019	IL	Woodford	Woodford County, IL	200	Wind power	MW	EIA 860
18159	2019	IN	Tipton	Tipton County, IN	200	Wind power	MW	EIA 860
20049	2019	KS	Elk	Elk County, KS	200	Wind power	MW	EIA 860
38029	2019	ND	Emmons	Emmons County, ND	200	Wind power	MW	EIA 860
38093	2019	ND	Stutsman	Stutsman County, ND	200	Wind power	MW	EIA 860
38019	2019	ND	Cavalier	Cavalier County, ND	199.5	Wind power	MW	EIA 860
48413	2019	TX	Schleicher	Schleicher County, TX	199.5	Wind power	MW	EIA 860
20001	2019	KS	Allen	Allen County, KS	199.3	Wind power	MW	EIA 860
20031	2019	KS	Coffey	Coffey County, KS	199	Wind power	MW	EIA 860
20135	2019	KS	Ness	Ness County, KS	198.6	Wind power	MW	EIA 860
16083	2019	ID	Twin Falls	Twin Falls County, ID	195.7	Wind power	MW	EIA 860
6073	2019	CA	San Diego	San Diego County, CA	194	Wind power	MW	EIA 860
24023	2019	MD	Garrett	Garrett County, MD	190	Wind power	MW	EIA 860
23003	2019	ME	Aroostook	Aroostook County, ME	190	Wind power	MW	EIA 860
23021	2019	ME	Piscataquis	Piscataquis County, ME	186	Wind power	MW	EIA 860
17107	2019	IL	Logan	Logan County, IL	185	Wind power	MW	EIA 860
36033	2019	NY	Franklin	Franklin County, NY	184.2	Wind power	MW	EIA 860
17053	2019	IL	Ford	Ford County, IL	184	Wind power	MW	EIA 860
56001	2019	WY	Albany	Albany County, WY	183.9	Wind power	MW	EIA 860
55027	2019	WI	Dodge	Dodge County, WI	183	Wind power	MW	EIA 860
24033	2019	MD	Prince Georges	Prince George's County, MD	16.4	Solar power (all techs)	MW	EIA 860
18095	2019	IN	Madison	Madison County, IN	16.1	Solar power (all techs)	MW	EIA 860
47113	2019	TN	Madison	Madison County, TN	16	Solar power (all techs)	MW	EIA 860
24017	2019	MD	Charles	Charles County, MD	15.8	Solar power (all techs)	MW	EIA 860
48141	2019	TX	El Paso	El Paso County, TX	15.5	Solar power (all techs)	MW	EIA 860
48027	2019	TX	Bell	Bell County, TX	15.4	Solar power (all techs)	MW	EIA 860
41047	2019	OR	Marion	Marion County, OR	15.4	Solar power (all techs)	MW	EIA 860
37071	2019	NC	Gaston	Gaston County, NC	15.3	Solar power (all techs)	MW	EIA 860
18177	2019	IN	Wayne	Wayne County, IN	15.2	Solar power (all techs)	MW	EIA 860
37029	2019	NC	Camden	Camden County, NC	15	Solar power (all techs)	MW	EIA 860
37073	2019	NC	Gates	Gates County, NC	15	Solar power (all techs)	MW	EIA 860
47069	2019	TN	Hardeman	Hardeman County, TN	15	Solar power (all techs)	MW	EIA 860
48309	2019	TX	McLennan	McLennan County, TX	15	Solar power (all techs)	MW	EIA 860
51119	2019	VA	Middlesex	Middlesex County, VA	15	Solar power (all techs)	MW	EIA 860
37033	2019	NC	Caswell	Caswell County, NC	14.9	Solar power (all techs)	MW	EIA 860
37093	2019	NC	Hoke	Hoke County, NC	14.8	Solar power (all techs)	MW	EIA 860
36055	2019	NY	Monroe	Monroe County, NY	14.8	Solar power (all techs)	MW	EIA 860
1083	2019	AL	Limestone	Limestone County, AL	14.7	Solar power (all techs)	MW	EIA 860
18107	2019	IN	Montgomery	Montgomery County, IN	14.7	Solar power (all techs)	MW	EIA 860
27085	2019	MN	McLeod	McLeod County, MN	14.5	Solar power (all techs)	MW	EIA 860
29095	2019	MO	Jackson	Jackson County, MO	14.5	Solar power (all techs)	MW	EIA 860
35006	2019	NM	Cibola	Cibola County, NM	14.5	Solar power (all techs)	MW	EIA 860
39109	2019	OH	Miami	Miami County, OH	14.4	Solar power (all techs)	MW	EIA 860
36065	2019	NY	Oneida	Oneida County, NY	14.1	Solar power (all techs)	MW	EIA 860
50001	2019	VT	Addison	Addison County, VT	14.1	Solar power (all techs)	MW	EIA 860
45031	2019	SC	Darlington	Darlington County, SC	14	Solar power (all techs)	MW	EIA 860
37079	2019	NC	Greene	Greene County, NC	13.9	Solar power (all techs)	MW	EIA 860
37197	2019	NC	Yadkin	Yadkin County, NC	13.5	Solar power (all techs)	MW	EIA 860
42055	2019	PA	Franklin	Franklin County, PA	13.5	Solar power (all techs)	MW	EIA 860
4001	2019	AZ	Apache	Apache County, AZ	13.4	Solar power (all techs)	MW	EIA 860
27053	2019	MN	Hennepin	Hennepin County, MN	13.2	Solar power (all techs)	MW	EIA 860
36105	2019	NY	Sullivan	Sullivan County, NY	13.1	Solar power (all techs)	MW	EIA 860
24003	2019	MD	Anne Arundel	Anne Arundel County, MD	13	Solar power (all techs)	MW	EIA 860
37135	2019	NC	Orange	Orange County, NC	13	Solar power (all techs)	MW	EIA 860
36035	2019	NY	Fulton	Fulton County, NY	12.9	Solar power (all techs)	MW	EIA 860
37133	2019	NC	Onslow	Onslow County, NC	12.8	Solar power (all techs)	MW	EIA 860
34013	2019	NJ	Essex	Essex County, NJ	12.5	Solar power (all techs)	MW	EIA 860
36001	2019	NY	Albany	Albany County, NY	12.3	Solar power (all techs)	MW	EIA 860
47065	2019	TN	Hamilton	Hamilton County, TN	12.3	Solar power (all techs)	MW	EIA 860
18029	2019	IN	Dearborn	Dearborn County, IN	1100.1	Coal power (retired)	MW	EIA 860	Simple average of retirement year	2015
17127	2019	IL	Massac	Massac County, IL	1099.8	Coal power	MW	EIA 860	Incl. lignite, bituminious, sub-bituminous, refined coal, waste coal, synthetic coal gas
29183	2019	MO	St Charles	St. Charles County, MO	1099.4	Coal power	MW	EIA 860	Incl. lignite, bituminious, sub-bituminous, refined coal, waste coal, synthetic coal gas
28059	2019	MS	Jackson	Jackson County, MS	1096.6	Coal power	MW	EIA 860	Incl. lignite, bituminious, sub-bituminous, refined coal, waste coal, synthetic coal gas
18153	2019	IN	Sullivan	Sullivan County, IN	1080	Coal power	MW	EIA 860	Incl. lignite, bituminious, sub-bituminous, refined coal, waste coal, synthetic coal gas
48375	2019	TX	Potter	Potter County, TX	1080	Coal power	MW	EIA 860	Incl. lignite, bituminious, sub-bituminous, refined coal, waste coal, synthetic coal gas
18165	2019	IN	Vermillion	Vermillion County, IN	1062	Coal power	MW	EIA 860	Incl. lignite, bituminious, sub-bituminous, refined coal, waste coal, synthetic coal gas
51041	2019	VA	Chesterfield	Chesterfield County, VA	1052.9	Coal power	MW	EIA 860	Incl. lignite, bituminious, sub-bituminous, refined coal, waste coal, synthetic coal gas
48309	2019	TX	McLennan	McLennan County, TX	1008	Coal power	MW	EIA 860	Incl. lignite, bituminious, sub-bituminous, refined coal, waste coal, synthetic coal gas
17135	2019	IL	Montgomery	Montgomery County, IL	1005.4	Coal power (retired)	MW	EIA 860	Simple average of retirement year	2019
47157	2019	TN	Shelby	Shelby County, TN	990	Coal power (retired)	MW	EIA 860	Simple average of retirement year	2018
31025	2019	NE	Cass	Cass County, NE	345	NG power	MW	EIA 860	incl. NG, blast furnace gas, other gas
54073	2019	WV	Pleasants	Pleasants County, WV	344	NG power	MW	EIA 860	incl. NG, blast furnace gas, other gas
37007	2019	NC	Anson	Anson County, NC	343.8	NG power	MW	EIA 860	incl. NG, blast furnace gas, other gas
13205	2019	GA	Mitchell	Mitchell County, GA	341.6	NG power	MW	EIA 860	incl. NG, blast furnace gas, other gas
24025	2019	MD	Harford	Harford County, MD	340.9	NG power	MW	EIA 860	incl. NG, blast furnace gas, other gas
40083	2019	OK	Logan	Logan County, OK	338	NG power	MW	EIA 860	incl. NG, blast furnace gas, other gas
31153	2019	NE	Sarpy	Sarpy County, NE	334.9	NG power	MW	EIA 860	incl. NG, blast furnace gas, other gas
27131	2019	MN	Rice	Rice County, MN	334.5	NG power	MW	EIA 860	incl. NG, blast furnace gas, other gas
25001	2019	MA	Barnstable	Barnstable County, MA	330	NG power	MW	EIA 860	incl. NG, blast furnace gas, other gas
46011	2019	SD	Brookings	Brookings County, SD	324	NG power	MW	EIA 860	incl. NG, blast furnace gas, other gas
35001	2019	NM	Bernalillo	Bernalillo County, NM	322.1	NG power	MW	EIA 860	incl. NG, blast furnace gas, other gas
29101	2019	MO	Johnson	Johnson County, MO	321.3	NG power	MW	EIA 860	incl. NG, blast furnace gas, other gas
53015	2019	WA	Cowlitz	Cowlitz County, WA	319	NG power	MW	EIA 860	incl. NG, blast furnace gas, other gas
16075	2019	ID	Payette	Payette County, ID	318.5	NG power	MW	EIA 860	incl. NG, blast furnace gas, other gas
29147	2019	MO	Nodaway	Nodaway County, MO	315.6	NG power	MW	EIA 860	incl. NG, blast furnace gas, other gas
40153	2019	OK	Woodward	Woodward County, OK	305	NG power	MW	EIA 860	incl. NG, blast furnace gas, other gas
40071	2019	OK	Kay	Kay County, OK	304.3	NG power	MW	EIA 860	incl. NG, blast furnace gas, other gas
6095	2019	CA	Solano	Solano County, CA	304.3	NG power	MW	EIA 860	incl. NG, blast furnace gas, other gas
37051	2019	NC	Cumberland	Cumberland County, NC	303.4	NG power	MW	EIA 860	incl. NG, blast furnace gas, other gas
51149	2019	VA	Prince George	Prince George County, VA	303	NG power	MW	EIA 860	incl. NG, blast furnace gas, other gas
38053	2019	ND	McKenzie	McKenzie County, ND	302.5	NG power	MW	EIA 860	incl. NG, blast furnace gas, other gas
17127	2019	IL	Massac	Massac County, IL	301.5	NG power	MW	EIA 860	incl. NG, blast furnace gas, other gas
48233	2019	TX	Hutchinson	Hutchinson County, TX	301.4	NG power	MW	EIA 860	incl. NG, blast furnace gas, other gas
20021	2019	KS	Cherokee	Cherokee County, KS	300.2	NG power	MW	EIA 860	incl. NG, blast furnace gas, other gas
29019	2019	MO	Boone	Boone County, MO	298.2	NG power	MW	EIA 860	incl. NG, blast furnace gas, other gas
42121	2019	PA	Venango	Venango County, PA	294.5	NG power	MW	EIA 860	incl. NG, blast furnace gas, other gas
45063	2019	SC	Lexington	Lexington County, SC	293.6	NG power	MW	EIA 860	incl. NG, blast furnace gas, other gas
6095	2019	CA	Solano	Solano County, CA	145000	Oil refining	B/D	EIA
42063	2019	PA	Indiana	Indiana County, PA	2218	Coal production	Thousand short tons	EIA
48023	2019	TX	Baylor	Baylor County, TX	180.2	Wind power	MW	EIA 860
38021	2019	ND	Dickey	Dickey County, ND	180	Wind power	MW	EIA 860
53071	2019	WA	Walla Walla	Walla Walla County, WA	176.9	Wind power	MW	EIA 860
17091	2019	IL	Kankakee	Kankakee County, IL	175	Wind power	MW	EIA 860
5013	2019	AR	Calhoun	Calhoun County, AR	12	Solar power (all techs)	MW	EIA 860
36037	2019	NY	Genesee	Genesee County, NY	12	Solar power (all techs)	MW	EIA 860
50017	2019	VT	Orange	Orange County, VT	12	Solar power (all techs)	MW	EIA 860
50021	2019	VT	Rutland	Rutland County, VT	12	Solar power (all techs)	MW	EIA 860
37023	2019	NC	Burke	Burke County, NC	11.9	Solar power (all techs)	MW	EIA 860
27009	2019	MN	Benton	Benton County, MN	11.8	Solar power (all techs)	MW	EIA 860
27023	2019	MN	Chippewa	Chippewa County, MN	11.6	Solar power (all techs)	MW	EIA 860
42071	2019	PA	Lancaster	Lancaster County, PA	11.6	Solar power (all techs)	MW	EIA 860
48015	2019	TX	Austin	Austin County, TX	11.6	Solar power (all techs)	MW	EIA 860
12117	2019	FL	Seminole	Seminole County, FL	11.5	Solar power (all techs)	MW	EIA 860
27117	2019	MN	Pipestone	Pipestone County, MN	11.5	Solar power (all techs)	MW	EIA 860
39069	2019	OH	Henry	Henry County, OH	11.5	Solar power (all techs)	MW	EIA 860
8031	2019	CO	Denver	Denver County, CO	194	NG power	MW	EIA 860	incl. NG, blast furnace gas, other gas
5143	2019	AR	Washington	Washington County, AR	11	Solar power (all techs)	MW	EIA 860
40015	2019	OK	Caddo	Caddo County, OK	11	Solar power (all techs)	MW	EIA 860
8041	2019	CO	Lincoln	Lincoln County, CO	154.2	NG power	MW	EIA 860	incl. NG, blast furnace gas, other gas
17031	2019	IL	Cook	Cook County, IL	971.4	Coal power (retired)	MW	EIA 860	Simple average of retirement year	2012
12017	2019	FL	Citrus	Citrus County, FL	964.3	Coal power (retired)	MW	EIA 860	Simple average of retirement year	2018
13115	2019	GA	Floyd	Floyd County, GA	953	Coal power (retired)	MW	EIA 860	Simple average of retirement year	2019
1117	2019	AL	Shelby	Shelby County, AL	952	Coal power	MW	EIA 860	Incl. lignite, bituminious, sub-bituminous, refined coal, waste coal, synthetic coal gas
47001	2019	TN	Anderson	Anderson County, TN	950	Coal power	MW	EIA 860	Incl. lignite, bituminious, sub-bituminous, refined coal, waste coal, synthetic coal gas
27061	2019	MN	Itasca	Itasca County, MN	949	Coal power	MW	EIA 860	Incl. lignite, bituminious, sub-bituminous, refined coal, waste coal, synthetic coal gas
55073	2019	WI	Marathon	Marathon County, WI	945.5	Coal power	MW	EIA 860	Incl. lignite, bituminious, sub-bituminous, refined coal, waste coal, synthetic coal gas
12095	2019	FL	Orange	Orange County, FL	929	Coal power	MW	EIA 860	Incl. lignite, bituminious, sub-bituminous, refined coal, waste coal, synthetic coal gas
56009	2019	WY	Converse	Converse County, WY	922.2	Coal power	MW	EIA 860	Incl. lignite, bituminious, sub-bituminous, refined coal, waste coal, synthetic coal gas
42133	2019	PA	York	York County, PA	893.7	Coal power	MW	EIA 860	Incl. lignite, bituminious, sub-bituminous, refined coal, waste coal, synthetic coal gas
26163	2019	MI	Wayne	Wayne County, MI	893.6	Coal power	MW	EIA 860	Incl. lignite, bituminious, sub-bituminous, refined coal, waste coal, synthetic coal gas
38105	2019	ND	Williams	Williams County, ND	293.1	NG power	MW	EIA 860	incl. NG, blast furnace gas, other gas
31055	2019	NE	Douglas	Douglas County, NE	291.1	NG power	MW	EIA 860	incl. NG, blast furnace gas, other gas
40031	2019	OK	Comanche	Comanche County, OK	290	NG power	MW	EIA 860	incl. NG, blast furnace gas, other gas
55079	2019	WI	Milwaukee	Milwaukee County, WI	289.5	NG power	MW	EIA 860	incl. NG, blast furnace gas, other gas
12113	2019	FL	Santa Rosa	Santa Rosa County, FL	288.6	NG power	MW	EIA 860	incl. NG, blast furnace gas, other gas
23017	2019	ME	Oxford	Oxford County, ME	287	NG power	MW	EIA 860	incl. NG, blast furnace gas, other gas
36063	2019	NY	Niagara	Niagara County, NY	287	NG power	MW	EIA 860	incl. NG, blast furnace gas, other gas
20055	2019	KS	Finney	Finney County, KS	285.9	NG power	MW	EIA 860	incl. NG, blast furnace gas, other gas
36019	2019	NY	Clinton	Clinton County, NY	285.6	NG power	MW	EIA 860	incl. NG, blast furnace gas, other gas
51191	2019	VA	Washington	Washington County, VA	285	NG power	MW	EIA 860	incl. NG, blast furnace gas, other gas
18129	2019	IN	Posey	Posey County, IN	284.4	NG power	MW	EIA 860	incl. NG, blast furnace gas, other gas
53039	2019	WA	Klickitat	Klickitat County, WA	284.3	NG power	MW	EIA 860	incl. NG, blast furnace gas, other gas
27163	2019	MN	Washington	Washington County, MN	283.5	NG power	MW	EIA 860	incl. NG, blast furnace gas, other gas
18057	2019	IN	Hamilton	Hamilton County, IN	283	NG power	MW	EIA 860	incl. NG, blast furnace gas, other gas
48251	2019	TX	Johnson	Johnson County, TX	282.6	NG power	MW	EIA 860	incl. NG, blast furnace gas, other gas
48041	2019	TX	Brazos	Brazos County, TX	275.3	NG power	MW	EIA 860	incl. NG, blast furnace gas, other gas
18127	2019	IN	Porter	Porter County, IN	274.7	NG power	MW	EIA 860	incl. NG, blast furnace gas, other gas
35023	2019	NM	Hidalgo	Hidalgo County, NM	274	NG power	MW	EIA 860	incl. NG, blast furnace gas, other gas
18073	2019	IN	Jasper	Jasper County, IN	273.6	NG power	MW	EIA 860	incl. NG, blast furnace gas, other gas
44005	2019	RI	Newport	Newport County, RI	272.5	NG power	MW	EIA 860	incl. NG, blast furnace gas, other gas
46013	2019	SD	Brown	Brown County, SD	270.7	NG power	MW	EIA 860	incl. NG, blast furnace gas, other gas
12129	2019	FL	Wakulla	Wakulla County, FL	270.1	NG power	MW	EIA 860	incl. NG, blast furnace gas, other gas
55075	2019	WI	Marinette	Marinette County, WI	270.1	NG power	MW	EIA 860	incl. NG, blast furnace gas, other gas
17053	2019	IL	Ford	Ford County, IL	270	NG power	MW	EIA 860	incl. NG, blast furnace gas, other gas
17121	2019	IL	Marion	Marion County, IL	270	NG power	MW	EIA 860	incl. NG, blast furnace gas, other gas
8055	2019	CO	Garfield	Garfield County, CO	84	NG power	MW	EIA 860	incl. NG, blast furnace gas, other gas
21177	2019	KY	Muhlenberg	Muhlenberg County, KY	2173	Coal production	Thousand short tons	EIA
1045	2019	AL	Dale	Dale County, AL	10.6	Solar power (all techs)	MW	EIA 860
26065	2019	MI	Ingham	Ingham County, MI	10.5	Solar power (all techs)	MW	EIA 860
27103	2019	MN	Nicollet	Nicollet County, MN	10.5	Solar power (all techs)	MW	EIA 860
27147	2019	MN	Steele	Steele County, MN	10.4	Solar power (all techs)	MW	EIA 860
41005	2019	OR	Clackamas	Clackamas County, OR	10.2	Solar power (all techs)	MW	EIA 860
18167	2019	IN	Vigo	Vigo County, IN	860.2	Coal power (retired)	MW	EIA 860	Simple average of retirement year	2016
51083	2019	VA	Halifax	Halifax County, VA	848	Coal power	MW	EIA 860	Incl. lignite, bituminious, sub-bituminous, refined coal, waste coal, synthetic coal gas
55017	2019	WI	Chippewa	Chippewa County, WI	265	NG power	MW	EIA 860	incl. NG, blast furnace gas, other gas
48479	2019	TX	Webb	Webb County, TX	263.6	NG power	MW	EIA 860	incl. NG, blast furnace gas, other gas
22005	2019	LA	Ascension Parish	Ascension Parish, LA	260	NG power	MW	EIA 860	incl. NG, blast furnace gas, other gas
20209	2019	KS	Wyandotte	Wyandotte County, KS	259.7	NG power	MW	EIA 860	incl. NG, blast furnace gas, other gas
20113	2019	KS	McPherson	McPherson County, KS	259.2	NG power	MW	EIA 860	incl. NG, blast furnace gas, other gas
28065	2019	MS	Jefferson Davis	Jefferson Davis County, MS	250.5	NG power	MW	EIA 860	incl. NG, blast furnace gas, other gas
53011	2019	WA	Clark	Clark County, WA	248	NG power	MW	EIA 860	incl. NG, blast furnace gas, other gas
31067	2019	NE	Gage	Gage County, NE	247.1	NG power	MW	EIA 860	incl. NG, blast furnace gas, other gas
34005	2019	NJ	Burlington	Burlington County, NJ	245.5	NG power	MW	EIA 860	incl. NG, blast furnace gas, other gas
36005	2019	NY	Bronx	Bronx County, NY	243.7	NG power	MW	EIA 860	incl. NG, blast furnace gas, other gas
13207	2019	GA	Monroe	Monroe County, GA	242	NG power	MW	EIA 860	incl. NG, blast furnace gas, other gas
18055	2019	IN	Greene	Greene County, IN	242	NG power	MW	EIA 860	incl. NG, blast furnace gas, other gas
48149	2019	TX	Fayette	Fayette County, TX	242	NG power	MW	EIA 860	incl. NG, blast furnace gas, other gas
29163	2019	MO	Pike	Pike County, MO	240	NG power	MW	EIA 860	incl. NG, blast furnace gas, other gas
48213	2019	TX	Henderson	Henderson County, TX	239.3	NG power	MW	EIA 860	incl. NG, blast furnace gas, other gas
5069	2019	AR	Jefferson	Jefferson County, AR	236	NG power	MW	EIA 860	incl. NG, blast furnace gas, other gas
18179	2019	IN	Wells	Wells County, IN	236	NG power	MW	EIA 860	incl. NG, blast furnace gas, other gas
39037	2019	OH	Darke	Darke County, OH	236	NG power	MW	EIA 860	incl. NG, blast furnace gas, other gas
49011	2019	UT	Davis	Davis County, UT	140714	Oil refining	B/D	EIA
26163	2019	MI	Wayne	Wayne County, MI	140000	Oil refining	B/D	EIA
20125	2019	KS	Montgomery	Montgomery County, KS	132000	Oil refining	B/D	EIA
48395	2019	TX	Robertson	Robertson County, TX	2157	Coal production	Thousand short tons	EIA
54093	2019	WV	Tucker	Tucker County, WV	2075	Coal production	Thousand short tons	EIA
18027	2019	IN	Daviess	Daviess County, IN	2063	Coal production	Thousand short tons	EIA
21095	2019	KY	Harlan	Harlan County, KY	2042	Coal production	Thousand short tons	EIA
22119	2018	LA	Webster Parish	Webster Parish, LA	561065	Oil production	barrels	Upton and Yu
22089	2018	LA	St. Charles Parish	St. Charles Parish, LA	543901	Oil production	barrels	Upton and Yu
20155	2018	KS	Reno	Reno County, KS	543750	Oil production	barrels	Upton and Yu
54097	2018	WV	Upshur County	Upshur County, WV	8.94841e+06	NG production	mcf	Upton and Yu
20035	2018	KS	Cowley	Cowley County, KS	529747	Oil production	barrels	Upton and Yu
48129	2019	TX	Donley	Donley County, TX	174	Wind power	MW	EIA 860
19169	2019	IA	Story	Story County, IA	172.5	Wind power	MW	EIA 860
38091	2019	ND	Steele	Steele County, ND	169.5	Wind power	MW	EIA 860
19123	2019	IA	Mahaska	Mahaska County, IA	168	Wind power	MW	EIA 860
48381	2019	TX	Randall	Randall County, TX	166.5	Wind power	MW	EIA 860
23007	2019	ME	Franklin	Franklin County, ME	166.2	Wind power	MW	EIA 860
19155	2019	IA	Pottawattamie	Pottawattamie County, IA	165.2	Wind power	MW	EIA 860
19089	2019	IA	Howard	Howard County, IA	165	Wind power	MW	EIA 860
30107	2019	MT	Wheatland	Wheatland County, MT	164.7	Wind power	MW	EIA 860
45081	2019	SC	Saluda	Saluda County, SC	10.2	Solar power (all techs)	MW	EIA 860
6035	2019	CA	Lassen	Lassen County, CA	10.1	Solar power (all techs)	MW	EIA 860
6059	2019	CA	Orange	Orange County, CA	10.1	Solar power (all techs)	MW	EIA 860
24005	2019	MD	Baltimore	Baltimore County, MD	10.1	Solar power (all techs)	MW	EIA 860
35015	2019	NM	Eddy	Eddy County, NM	10.1	Solar power (all techs)	MW	EIA 860
39031	2019	OH	Coshocton	Coshocton County, OH	841.5	Coal power	MW	EIA 860	Incl. lignite, bituminious, sub-bituminous, refined coal, waste coal, synthetic coal gas
4017	2019	AZ	Navajo	Navajo County, AZ	839.9	Coal power	MW	EIA 860	Incl. lignite, bituminious, sub-bituminous, refined coal, waste coal, synthetic coal gas
56023	2019	WY	Lincoln	Lincoln County, WY	832	Coal power	MW	EIA 860	Incl. lignite, bituminious, sub-bituminous, refined coal, waste coal, synthetic coal gas
21127	2019	KY	Lawrence	Lawrence County, KY	816.3	Coal power (retired)	MW	EIA 860	Simple average of retirement year	2015
29021	2019	MO	Buchanan	Buchanan County, MO	235.5	NG power	MW	EIA 860	incl. NG, blast furnace gas, other gas
8071	2019	CO	Alamosa	Alamosa County, CO	53.2	NG power	MW	EIA 860	incl. NG, blast furnace gas, other gas
6061	2019	CA	Placer	Placer County, CA	231	NG power	MW	EIA 860	incl. NG, blast furnace gas, other gas
32019	2019	NV	Lyon	Lyon County, NV	230	NG power	MW	EIA 860	incl. NG, blast furnace gas, other gas
48227	2019	TX	Howard	Howard County, TX	230	NG power	MW	EIA 860	incl. NG, blast furnace gas, other gas
36067	2019	NY	Onondaga	Onondaga County, NY	225.3	NG power	MW	EIA 860	incl. NG, blast furnace gas, other gas
5031	2019	AR	Craighead	Craighead County, AR	224.3	NG power	MW	EIA 860	incl. NG, blast furnace gas, other gas
48141	2019	TX	El Paso	El Paso County, TX	131000	Oil refining	B/D	EIA
35015	2019	NM	Eddy	Eddy County, NM	110000	Oil refining	B/D	EIA
48313	2019	TX	Madison	Madison County, TX	8942459	NG production	Thousand cubic feet	TX RRC
38013	2019	ND	Burke	Burke County, ND	8931275	NG production	MCF	ND Industrial Commission
48429	2019	TX	Stephens	Stephens County, TX	8921713	NG production	Thousand cubic feet	TX RRC
48351	2019	TX	Newton	Newton County, TX	523233	Oil production	barrels	TX RRC
48391	2019	TX	Refugio	Refugio County, TX	8826140	NG production	Thousand cubic feet	TX RRC
56025	2019	WY	Natrona	Natrona County, WY	8807492	NG production	mcf	WYOGCC
42083	2019	PA	Mckean	Mckean County, PA	521065	Oil and condensate production	barrels	PA DEP
54059	2018	WV	Mingo County	Mingo County, WV	8.76177e+06	NG production	mcf	Upton and Yu
40133	2018	OK	Seminole County	Seminole County, OK	8.72612e+06	NG production	mcf	Upton and Yu
48245	2019	TX	Jefferson	Jefferson County, TX	519563	Oil production	barrels	TX RRC
30021	2019	MT	Dawson	Dawson County, MT	517660	Oil production	barrels	MT Board of Oil and Gas Conservation
48185	2019	TX	Grimes	Grimes County, TX	8653887	NG production	Thousand cubic feet	TX RRC
6079	2019	CA	San Luis Obispo	San Luis Obispo County, CA	516432	Oil and condensate production	bbl	CALGEM
20207	2018	KS	Woodson	Woodson County, KS	508340	Oil production	barrels	Upton and Yu
48225	2019	TX	Houston	Houston County, TX	506394	Oil production	barrels	TX RRC
56041	2019	WY	Uinta	Uinta County, WY	505121	Oil production	barrels	WYOGCC
48507	2019	TX	Zavala	Zavala County, TX	8651196	NG production	Thousand cubic feet	TX RRC
48315	2019	TX	Marion	Marion County, TX	493628	Oil production	barrels	TX RRC
8013	2019	CO	Broomfield	Broomfield County, CO	490695	Oil production	Barrels	COGCC
35041	2019	NM	Roosevelt	Roosevelt County, NM	488390	Oil production	barrels	NM EMNRD
48355	2019	TX	Nueces	Nueces County, TX	8416227	NG production	Thousand cubic feet	TX RRC
48451	2019	TX	Tom Green	Tom Green County, TX	477033	Oil production	barrels	TX RRC
48233	2019	TX	Hutchinson	Hutchinson County, TX	474216	Oil production	barrels	TX RRC
22053	2018	LA	Jefferson Davis Parish	Jefferson Davis Parish, LA	472314	Oil production	barrels	Upton and Yu
48203	2019	TX	Harrison	Harrison County, TX	467050	Oil production	barrels	TX RRC
48067	2019	TX	Cass	Cass County, TX	463886	Oil production	barrels	TX RRC
48457	2019	TX	Tyler	Tyler County, TX	8321243	NG production	Thousand cubic feet	TX RRC
42019	2019	PA	Butler	Butler County, PA	453763	Oil and condensate production	barrels	PA DEP
48467	2019	TX	Van Zandt	Van Zandt County, TX	448849	Oil production	barrels	TX RRC
38011	2019	ND	Bowman	Bowman County, ND	8310756	NG production	MCF	ND Industrial Commission
54041	2018	WV	Lewis County	Lewis County, WV	8.13372e+06	NG production	mcf	Upton and Yu
8069	2019	CO	Larimer	Larimer County, CO	8083602	NG production	mcf	COGCC
48201	2019	TX	Harris	Harris County, TX	7854676	NG production	Thousand cubic feet	TX RRC
48291	2019	TX	Liberty	Liberty County, TX	7756089	NG production	Thousand cubic feet	TX RRC
54043	2018	WV	Lincoln County	Lincoln County, WV	7.6779e+06	NG production	mcf	Upton and Yu
48373	2019	TX	Polk	Polk County, TX	445335	Oil production	barrels	TX RRC
20067	2018	KS	Grant	Grant County, KS	442595	Oil production	barrels	Upton and Yu
48077	2019	TX	Clay	Clay County, TX	436011	Oil production	barrels	TX RRC
48213	2019	TX	Henderson	Henderson County, TX	434876	Oil production	barrels	TX RRC
48125	2019	TX	Dickens	Dickens County, TX	431729	Oil production	barrels	TX RRC
30071	2019	MT	Phillips	Phillips County, MT	7661107	NG production	mcf	MT Board of Oil and Gas Conservation
48113	2019	TX	Dallas	Dallas County, TX	7582301	NG production	Thousand cubic feet	TX RRC
54109	2018	WV	Wyoming County	Wyoming County, WV	7.57906e+06	NG production	mcf	Upton and Yu
48065	2019	TX	Carson	Carson County, TX	7470304	NG production	Thousand cubic feet	TX RRC
48431	2019	TX	Sterling	Sterling County, TX	7433851	NG production	Thousand cubic feet	TX RRC
48179	2019	TX	Gray	Gray County, TX	7340569	NG production	Thousand cubic feet	TX RRC
8055	2019	CO	Huerfano	Huerfano County, CO	7041028	NG production	mcf	COGCC
56029	2019	WY	Park	Park County, WY	7040405	NG production	mcf	WYOGCC
40069	2018	OK	Johnston County	Johnston County, OK	6.83382e+06	NG production	mcf	Upton and Yu
48263	2019	TX	Kent	Kent County, TX	6786848	NG production	Thousand cubic feet	TX RRC
56043	2019	WY	Washakie	Washakie County, WY	425200	Oil production	barrels	WYOGCC
48361	2019	TX	Orange	Orange County, TX	424871	Oil production	barrels	TX RRC
48253	2019	TX	Jones	Jones County, TX	420371	Oil production	barrels	TX RRC
20153	2018	KS	Rawlins	Rawlins County, KS	416213	Oil production	barrels	Upton and Yu
40063	2018	OK	Hughes County	Hughes County, OK	412723	Oil production	barrels	Upton and Yu
48321	2019	TX	Matagorda	Matagorda County, TX	6676704	NG production	Thousand cubic feet	TX RRC
48131	2019	TX	Duval	Duval County, TX	6664027	NG production	Thousand cubic feet	TX RRC
48033	2019	TX	Borden	Borden County, TX	6632357	NG production	Thousand cubic feet	TX RRC
48413	2019	TX	Schleicher	Schleicher County, TX	6622641	NG production	Thousand cubic feet	TX RRC
55021	2019	WI	Columbia	Columbia County, WI	162	Wind power	MW	EIA 860
42025	2019	PA	Carbon	Carbon County, PA	10.1	Solar power (all techs)	MW	EIA 860
1089	2019	AL	Madison	Madison County, AL	10	Solar power (all techs)	MW	EIA 860
6007	2019	CA	Butte	Butte County, CA	10	Solar power (all techs)	MW	EIA 860
21167	2019	KY	Mercer	Mercer County, KY	10	Solar power (all techs)	MW	EIA 860
27139	2019	MN	Scott	Scott County, MN	10	Solar power (all techs)	MW	EIA 860
37041	2019	NC	Chowan	Chowan County, NC	10	Solar power (all techs)	MW	EIA 860
37109	2019	NC	Lincoln	Lincoln County, NC	10	Solar power (all techs)	MW	EIA 860
37167	2019	NC	Stanly	Stanly County, NC	10	Solar power (all techs)	MW	EIA 860
32031	2019	NV	Washoe	Washoe County, NV	10	Solar power (all techs)	MW	EIA 860
39175	2019	OH	Wyandot	Wyandot County, OH	10	Solar power (all techs)	MW	EIA 860
40047	2019	OK	Garfield	Garfield County, OK	10	Solar power (all techs)	MW	EIA 860
41055	2019	OR	Sherman	Sherman County, OR	10	Solar power (all techs)	MW	EIA 860
45089	2019	SC	Williamsburg	Williamsburg County, SC	10	Solar power (all techs)	MW	EIA 860
48147	2019	TX	Fannin	Fannin County, TX	10	Solar power (all techs)	MW	EIA 860
48157	2019	TX	Fort Bend	Fort Bend County, TX	10	Solar power (all techs)	MW	EIA 860
48277	2019	TX	Lamar	Lamar County, TX	10	Solar power (all techs)	MW	EIA 860
48377	2019	TX	Presidio	Presidio County, TX	10	Solar power (all techs)	MW	EIA 860
48479	2019	TX	Webb	Webb County, TX	10	Solar power (all techs)	MW	EIA 860
48481	2019	TX	Wharton	Wharton County, TX	10	Solar power (all techs)	MW	EIA 860
51043	2019	VA	Clarke	Clarke County, VA	10	Solar power (all techs)	MW	EIA 860
27109	2019	MN	Olmsted	Olmsted County, MN	9.9	Solar power (all techs)	MW	EIA 860
37019	2019	NC	Brunswick	Brunswick County, NC	9.9	Solar power (all techs)	MW	EIA 860
41025	2019	OR	Harney	Harney County, OR	9.9	Solar power (all techs)	MW	EIA 860
41029	2019	OR	Jackson	Jackson County, OR	9.9	Solar power (all techs)	MW	EIA 860
24047	2019	MD	Worcester	Worcester County, MD	9.6	Solar power (all techs)	MW	EIA 860
10005	2019	DE	Sussex	Sussex County, DE	9.5	Solar power (all techs)	MW	EIA 860
35049	2019	NM	Santa Fe	Santa Fe County, NM	9.5	Solar power (all techs)	MW	EIA 860
36057	2019	NY	Montgomery	Montgomery County, NY	9.5	Solar power (all techs)	MW	EIA 860
35043	2019	NM	Sandoval	Sandoval County, NM	9.3	Solar power (all techs)	MW	EIA 860
41071	2019	OR	Yamhill	Yamhill County, OR	9.2	Solar power (all techs)	MW	EIA 860
18021	2019	IN	Clay	Clay County, IN	9.2	Solar power (all techs)	MW	EIA 860
50011	2019	VT	Franklin	Franklin County, VT	9.2	Solar power (all techs)	MW	EIA 860
17031	2019	IL	Cook	Cook County, IL	9	Solar power (all techs)	MW	EIA 860
6001	2019	CA	Alameda	Alameda County, CA	8.9	Solar power (all techs)	MW	EIA 860
36007	2019	NY	Broome	Broome County, NY	8.9	Solar power (all techs)	MW	EIA 860
12121	2019	FL	Suwannee	Suwannee County, FL	8.8	Solar power (all techs)	MW	EIA 860
21049	2019	KY	Clark	Clark County, KY	8.5	Solar power (all techs)	MW	EIA 860
27157	2019	MN	Wabasha	Wabasha County, MN	8.5	Solar power (all techs)	MW	EIA 860
24031	2019	MD	Montgomery	Montgomery County, MD	8.3	Solar power (all techs)	MW	EIA 860
27067	2019	MN	Kandiyohi	Kandiyohi County, MN	8	Solar power (all techs)	MW	EIA 860
27169	2019	MN	Winona	Winona County, MN	8	Solar power (all techs)	MW	EIA 860
35031	2019	NM	McKinley	McKinley County, NM	8	Solar power (all techs)	MW	EIA 860
36029	2019	NY	Erie	Erie County, NY	8	Solar power (all techs)	MW	EIA 860
41059	2019	OR	Umatilla	Umatilla County, OR	8	Solar power (all techs)	MW	EIA 860
45027	2019	SC	Clarendon	Clarendon County, SC	8	Solar power (all techs)	MW	EIA 860
6097	2019	CA	Sonoma	Sonoma County, CA	7.9	Solar power (all techs)	MW	EIA 860
29043	2019	MO	Christian	Christian County, MO	7.9	Solar power (all techs)	MW	EIA 860
13303	2019	GA	Washington	Washington County, GA	7.7	Solar power (all techs)	MW	EIA 860
48085	2019	TX	Collin	Collin County, TX	7.7	Solar power (all techs)	MW	EIA 860
18141	2019	IN	St Joseph	St. Joseph County, IN	7.6	Solar power (all techs)	MW	EIA 860
48327	2019	TX	Menard	Menard County, TX	7.5	Solar power (all techs)	MW	EIA 860
1015	2019	AL	Calhoun	Calhoun County, AL	7.4	Solar power (all techs)	MW	EIA 860
36027	2019	NY	Dutchess	Dutchess County, NY	7.4	Solar power (all techs)	MW	EIA 860
37067	2019	NC	Forsyth	Forsyth County, NC	7.3	Solar power (all techs)	MW	EIA 860
42041	2019	PA	Cumberland	Cumberland County, PA	7.3	Solar power (all techs)	MW	EIA 860
5071	2019	AR	Johnson	Johnson County, AR	7.2	Solar power (all techs)	MW	EIA 860
36117	2019	NY	Wayne	Wayne County, NY	7.2	Solar power (all techs)	MW	EIA 860
47075	2019	TN	Haywood	Haywood County, TN	7.2	Solar power (all techs)	MW	EIA 860
36009	2019	NY	Cattaraugus	Cattaraugus County, NY	7.2	Solar power (all techs)	MW	EIA 860
36019	2019	NY	Clinton	Clinton County, NY	7.1	Solar power (all techs)	MW	EIA 860
9013	2019	CT	Tolland	Tolland County, CT	7	Solar power (all techs)	MW	EIA 860
15009	2019	HI	Maui	Maui County, HI	7	Solar power (all techs)	MW	EIA 860
27041	2019	MN	Douglas	Douglas County, MN	7	Solar power (all techs)	MW	EIA 860
36067	2019	NY	Onondaga	Onondaga County, NY	7	Solar power (all techs)	MW	EIA 860
11001	2019	DC	District of Columbia	District of Columbia, DC	6.9	Solar power (all techs)	MW	EIA 860
41053	2019	OR	Polk	Polk County, OR	6.7	Solar power (all techs)	MW	EIA 860
27059	2019	MN	Isanti	Isanti County, MN	6.6	Solar power (all techs)	MW	EIA 860
13213	2019	GA	Murray	Murray County, GA	6.5	Solar power (all techs)	MW	EIA 860
18089	2019	IN	Lake	Lake County, IN	6.5	Solar power (all techs)	MW	EIA 860
36089	2019	NY	St Lawrence	St. Lawrence County, NY	6.5	Solar power (all techs)	MW	EIA 860
37097	2019	NC	Iredell	Iredell County, NC	6.4	Solar power (all techs)	MW	EIA 860
34003	2019	NJ	Bergen	Bergen County, NJ	6.4	Solar power (all techs)	MW	EIA 860
8085	2019	CO	Mesa	Mesa County, CO	26.6	NG power	MW	EIA 860	incl. NG, blast furnace gas, other gas
9009	2019	CT	New Haven	New Haven County, CT	6.3	Solar power (all techs)	MW	EIA 860
37081	2019	NC	Guilford	Guilford County, NC	6.3	Solar power (all techs)	MW	EIA 860
39103	2019	OH	Medina	Medina County, OH	6.3	Solar power (all techs)	MW	EIA 860
37003	2019	NC	Alexander	Alexander County, NC	6.2	Solar power (all techs)	MW	EIA 860
8095	2019	CO	Eagle	Eagle County, CO	6.4	NG power	MW	EIA 860	incl. NG, blast furnace gas, other gas
4023	2019	AZ	Santa Cruz	Santa Cruz County, AZ	6	Solar power (all techs)	MW	EIA 860
19115	2019	IA	Louisa	Louisa County, IA	811.9	Coal power	MW	EIA 860	Incl. lignite, bituminious, sub-bituminous, refined coal, waste coal, synthetic coal gas
42125	2019	PA	Washington	Washington County, PA	809.2	Coal power (retired)	MW	EIA 860	Simple average of retirement year	2013.8
18083	2019	IN	Knox	Knox County, IN	804.5	Coal power	MW	EIA 860	Incl. lignite, bituminious, sub-bituminous, refined coal, waste coal, synthetic coal gas
47073	2019	TN	Hawkins	Hawkins County, TN	800	Coal power (retired)	MW	EIA 860	Simple average of retirement year	2013
21015	2019	KY	Boone	Boone County, KY	772	Coal power	MW	EIA 860	Incl. lignite, bituminious, sub-bituminous, refined coal, waste coal, synthetic coal gas
45079	2019	SC	Richland	Richland County, SC	771.8	Coal power	MW	EIA 860	Incl. lignite, bituminious, sub-bituminous, refined coal, waste coal, synthetic coal gas
38065	2019	ND	Oliver	Oliver County, ND	734	Coal power	MW	EIA 860	Incl. lignite, bituminious, sub-bituminous, refined coal, waste coal, synthetic coal gas
24033	2019	MD	Prince Georges	Prince Georges County, MD	728	Coal power	MW	EIA 860	Incl. lignite, bituminious, sub-bituminous, refined coal, waste coal, synthetic coal gas
24009	2019	MD	Calvert	Calvert County, MD	221.6	NG power	MW	EIA 860	incl. NG, blast furnace gas, other gas
42101	2019	PA	Philadelphia	Philadelphia County, PA	219.5	NG power	MW	EIA 860	incl. NG, blast furnace gas, other gas
20155	2019	KS	Reno	Reno County, KS	213	NG power	MW	EIA 860	incl. NG, blast furnace gas, other gas
17063	2019	IL	Grundy	Grundy County, IL	212.5	NG power	MW	EIA 860	incl. NG, blast furnace gas, other gas
26005	2019	MI	Allegan	Allegan County, MI	207.7	NG power	MW	EIA 860	incl. NG, blast furnace gas, other gas
9003	2019	CT	Hartford	Hartford County, CT	203.3	NG power	MW	EIA 860	incl. NG, blast furnace gas, other gas
30023	2019	MT	Deer Lodge	Deer Lodge County, MT	203.1	NG power	MW	EIA 860	incl. NG, blast furnace gas, other gas
35061	2019	NM	Valencia	Valencia County, NM	201.8	NG power	MW	EIA 860	incl. NG, blast furnace gas, other gas
48163	2019	TX	Frio	Frio County, TX	201.6	NG power	MW	EIA 860	incl. NG, blast furnace gas, other gas
22055	2019	LA	Lafayette Parish	Lafayette Parish, LA	201.6	NG power	MW	EIA 860	incl. NG, blast furnace gas, other gas
26065	2019	MI	Ingham	Ingham County, MI	197.3	NG power	MW	EIA 860	incl. NG, blast furnace gas, other gas
8115	2019	CO	Las Animas	Las Animas County, CO	3.8	NG power	MW	EIA 860	incl. NG, blast furnace gas, other gas
27141	2019	MN	Sherburne	Sherburne County, MN	191.3	NG power	MW	EIA 860	incl. NG, blast furnace gas, other gas
6031	2019	CA	Kings	Kings County, CA	190.2	NG power	MW	EIA 860	incl. NG, blast furnace gas, other gas
8103	2019	CO	Rio Blanco	Rio Blanco County, CO	2035	Coal production	Thousand short tons	EIA
51195	2019	VA	Wise	Wise County, VA	1909	Coal production	Thousand short tons	EIA
17117	2019	IL	Macoupin	Macoupin County, IL	1770	Coal production	Thousand short tons	EIA
20083	2018	KS	Hodgeman	Hodgeman County, KS	412217	Oil production	barrels	Upton and Yu
8121	2019	CO	Washington	Washington County, CO	410403	Oil production	Barrels	COGCC
42007	2019	PA	Beaver	Beaver County, PA	405601	Oil and condensate production	barrels	PA DEP
48449	2019	TX	Titus	Titus County, TX	403777	Oil production	barrels	TX RRC
48211	2019	TX	Hemphill	Hemphill County, TX	403516	Oil production	barrels	TX RRC
20095	2018	KS	Kingman	Kingman County, KS	402741	Oil production	barrels	Upton and Yu
22029	2018	LA	Concordia Parish	Concordia Parish, LA	402150	Oil production	barrels	Upton and Yu
48159	2019	TX	Franklin	Franklin County, TX	398058	Oil production	barrels	TX RRC
20191	2018	KS	Sumner	Sumner County, KS	390221	Oil production	barrels	Upton and Yu
30109	2019	MT	Wibaux	Wibaux County, MT	389849	Oil production	barrels	MT Board of Oil and Gas Conservation
26073	2019	MI	Isabella	Isabella County, MI	161.3	Wind power	MW	EIA 860
48143	2019	TX	Erath	Erath County, TX	160.5	Wind power	MW	EIA 860
31179	2019	NE	Wayne	Wayne County, NE	160	Wind power	MW	EIA 860
48307	2019	TX	McCulloch	McCulloch County, TX	160	Wind power	MW	EIA 860
42013	2019	PA	Blair	Blair County, PA	158	Wind power	MW	EIA 860
8013	2019	CO	Alamosa	Alamosa County, CO	145.7	Solar power (all techs)	MW	EIA 860
38001	2019	ND	Adams	Adams County, ND	155.5	Wind power	MW	EIA 860
19003	2019	IA	Adams	Adams County, IA	154.3	Wind power	MW	EIA 860
19059	2019	IA	Dickinson	Dickinson County, IA	154	Wind power	MW	EIA 860
19083	2019	IA	Hardin	Hardin County, IA	153	Wind power	MW	EIA 860
31041	2019	NE	Custer	Custer County, NE	153	Wind power	MW	EIA 860
48135	2019	TX	Ector	Ector County, TX	152.5	Wind power	MW	EIA 860
19143	2019	IA	Osceola	Osceola County, IA	151.6	Wind power	MW	EIA 860
40113	2019	OK	Osage	Osage County, OK	150.4	Wind power	MW	EIA 860
17175	2019	IL	Stark	Stark County, IL	150	Wind power	MW	EIA 860
20015	2019	KS	Butler	Butler County, KS	150	Wind power	MW	EIA 860
20191	2019	KS	Sumner	Sumner County, KS	150	Wind power	MW	EIA 860
38079	2019	ND	Rolette	Rolette County, ND	150	Wind power	MW	EIA 860
38105	2019	ND	Williams	Williams County, ND	150	Wind power	MW	EIA 860
19179	2019	IA	Wapello	Wapello County, IA	725.9	Coal power	MW	EIA 860	Incl. lignite, bituminious, sub-bituminous, refined coal, waste coal, synthetic coal gas
48203	2019	TX	Harrison	Harrison County, TX	721	Coal power	MW	EIA 860	Incl. lignite, bituminious, sub-bituminous, refined coal, waste coal, synthetic coal gas
22031	2019	LA	DeSoto Parish	De Soto Parish, LA	720.7	Coal power	MW	EIA 860	Incl. lignite, bituminious, sub-bituminous, refined coal, waste coal, synthetic coal gas
5093	2019	AR	Mississippi	Mississippi County, AR	720	Coal power	MW	EIA 860	Incl. lignite, bituminious, sub-bituminous, refined coal, waste coal, synthetic coal gas
48487	2019	TX	Wilbarger	Wilbarger County, TX	720	Coal power	MW	EIA 860	Incl. lignite, bituminious, sub-bituminous, refined coal, waste coal, synthetic coal gas
54051	2019	WV	Marshall	Marshall County, WV	712.5	Coal power (retired)	MW	EIA 860	Simple average of retirement year	2015
19113	2019	IA	Linn	Linn County, IA	188.3	NG power	MW	EIA 860	incl. NG, blast furnace gas, other gas
17183	2019	IL	Vermilion	Vermilion County, IL	188	NG power	MW	EIA 860	incl. NG, blast furnace gas, other gas
23009	2019	ME	Hancock	Hancock County, ME	186.8	NG power	MW	EIA 860	incl. NG, blast furnace gas, other gas
5047	2019	AR	Franklin	Franklin County, AR	185	NG power	MW	EIA 860	incl. NG, blast furnace gas, other gas
20113	2019	KS	McPherson	McPherson County, KS	109800	Oil refining	B/D	EIA
8125	2019	CO	Adams	Adams County, CO	103000	Oil refining	B/D	EIA
48457	2019	TX	Tyler	Tyler County, TX	388872	Oil production	barrels	TX RRC
20175	2018	KS	Seward	Seward County, KS	384346	Oil production	barrels	Upton and Yu
48409	2019	TX	San Patricio	San Patricio County, TX	377708	Oil production	barrels	TX RRC
20057	2018	KS	Ford	Ford County, KS	373924	Oil production	barrels	Upton and Yu
22043	2018	LA	Grant Parish	Grant Parish, LA	372177	Oil production	barrels	Upton and Yu
40027	2018	OK	Cleveland County	Cleveland County, OK	369250	Oil production	barrels	Upton and Yu
39151	2019	OH	Stark	Stark County, OH	369250	Oil production	Barrels	OH DNR report
48185	2019	TX	Grimes	Grimes County, TX	367883	Oil production	barrels	TX RRC
22063	2018	LA	Livingston Parish	Livingston Parish, LA	363354	Oil production	barrels	Upton and Yu
32033	2019	NV	White Pine	White Pine County, NV	150	Wind power	MW	EIA 860
48079	2019	TX	Cochran	Cochran County, TX	150	Wind power	MW	EIA 860
48125	2019	TX	Dickens	Dickens County, TX	150	Wind power	MW	EIA 860
48275	2019	TX	Knox	Knox County, TX	150	Wind power	MW	EIA 860
48335	2019	TX	Mitchell	Mitchell County, TX	150	Wind power	MW	EIA 860
48451	2019	TX	Tom Green	Tom Green County, TX	150	Wind power	MW	EIA 860
6001	2019	CA	Alameda	Alameda County, CA	149.9	Wind power	MW	EIA 860
48465	2019	TX	Val Verde	Val Verde County, TX	149.3	Wind power	MW	EIA 860
38069	2019	ND	Pierce	Pierce County, ND	149	Wind power	MW	EIA 860
40075	2019	OK	Kiowa	Kiowa County, OK	148.8	Wind power	MW	EIA 860
48017	2019	TX	Bailey	Bailey County, TX	148.4	Wind power	MW	EIA 860
48095	2019	TX	Concho	Concho County, TX	148.4	Wind power	MW	EIA 860
40039	2019	OK	Custer	Custer County, OK	147	Wind power	MW	EIA 860
42131	2019	PA	Wyoming	Wyoming County, PA	140.8	Wind power	MW	EIA 860
4017	2019	AZ	Navajo	Navajo County, AZ	128.1	Wind power	MW	EIA 860
42107	2019	PA	Schuylkill	Schuylkill County, PA	128	Wind power	MW	EIA 860
16077	2019	ID	Power	Power County, ID	124.2	Wind power	MW	EIA 860
38101	2019	ND	Ward	Ward County, ND	122.6	Wind power	MW	EIA 860
26151	2019	MI	Sanilac	Sanilac County, MI	122	Wind power	MW	EIA 860
31107	2019	NE	Knox	Knox County, NE	121	Wind power	MW	EIA 860
31011	2019	NE	Boone	Boone County, NE	120.4	Wind power	MW	EIA 860
48317	2019	TX	Martin	Martin County, TX	120	Wind power	MW	EIA 860
18075	2019	IN	Jay	Jay County, IN	119.7	Wind power	MW	EIA 860
19121	2019	IA	Madison	Madison County, IA	119.6	Wind power	MW	EIA 860
[truncated: 2,658 more rows]

## Sheet: J40 metrics
County-level sensitivity metrics analysed in this study
County FIPS	Simple average score	Simple average rank	Economic risk	Education risk	Climate risk	Energy burden risk	Clean transit risk	Housing risk	Legacy pollution risk	Wastewater risk	Health risk
17003	0.689583	1	0.591195	0.739804	0.883354	0.867491	0.392426	0.691161	0.410874	0.831168	0.798778
21075	0.670054	0.999	0.718146	0.776094	0.875203	0.656467	0.25182	0.705368	0.290422	0.852206	0.904759
1063	0.640549	0.999	0.770902	0.756326	0.851442	0.813582	0.188511	0.688064	0.130647	0.634351	0.931113
21041	0.640202	0.998	0.65888	0.83044	0.824958	0.551522	0.318898	0.604348	0.303626	0.843985	0.825163
21013	0.628024	0.997	0.729722	0.810891	0.763348	0.613837	0.196272	0.680175	0.208723	0.740347	0.908901
47095	0.627266	0.996	0.695545	0.828187	0.845757	0.606586	0.363635	0.673635	0.184998	0.610453	0.836596
29143	0.631346	0.997	0.593924	0.7884	0.777425	0.775846	0.243523	0.624799	0.299366	0.784666	0.794165
20209	0.636428	0.998	0.643614	0.643693	0.535162	0.649581	0.569305	0.712341	0.684839	0.613474	0.675838
42101	0.641867	0.999	0.69158	0.492743	0.279983	0.731944	0.79812	0.74143	0.757831	0.622209	0.660962
17127	0.634685	0.998	0.515917	0.737394	0.809039	0.758847	0.24174	0.64403	0.462674	0.831009	0.711517
17153	0.626771	0.996	0.721223	0.64364	0.850289	0.848698	0.164566	0.712327	0.296453	0.555208	0.848538
13061	0.621852	0.994	0.78	0.6725	0.84	0.87	0.045	0.653333	0.0933333	0.69	0.9525
37165	0.623401	0.995	0.685636	0.717044	0.887875	0.604681	0.22476	0.640014	0.292008	0.732593	0.825999
13205	0.617734	0.993	0.726249	0.760751	0.880966	0.880546	0.104369	0.642663	0.396465	0.368264	0.799336
29133	0.618065	0.994	0.648303	0.827297	0.607732	0.810391	0.326608	0.667784	0.386644	0.461378	0.826447
5077	0.615792	0.992	0.654485	0.837217	0.743345	0.697061	0.144274	0.620028	0.127509	0.887863	0.830344
29155	0.617205	0.993	0.665226	0.74974	0.867014	0.72064	0.290277	0.661701	0.17792	0.571796	0.85053
1005	0.61013	0.991	0.737481	0.78439	0.728887	0.861775	0.185575	0.590003	0.166932	0.563378	0.872747
21139	0.623738	0.995	0.472169	0.780728	0.91341	0.801743	0.239199	0.484284	0.38368	0.751144	0.787284
22087	0.625189	0.996	0.633889	0.560769	0.807031	0.534678	0.666452	0.5218	0.68625	0.603141	0.612686
29510	0.631972	0.997	0.601875	0.470305	0.509644	0.636786	0.799326	0.771324	0.804545	0.491803	0.602138
29201	0.624355	0.995	0.515442	0.660999	0.791698	0.797109	0.34667	0.540011	0.502037	0.762848	0.702383
13239	0.600963	0.987	0.736	0.811	0.53	0.925	0.11	0.673333	0.163333	0.62	0.84
5107	0.610768	0.992	0.668385	0.699702	0.730605	0.658197	0.202098	0.673207	0.519402	0.462689	0.882631
29207	0.61609	0.992	0.559909	0.701941	0.835316	0.792186	0.232859	0.560031	0.388807	0.715376	0.758382
28069	0.614227	0.992	0.710607	0.576373	0.895776	0.791895	0.0671119	0.65704	0.131636	0.859314	0.838294
29069	0.603332	0.989	0.679186	0.790586	0.796896	0.768303	0.242847	0.659896	0.254382	0.363326	0.874565
54047	0.592298	0.979	0.719321	0.902586	0.673461	0.580631	0.126345	0.672261	0.0740915	0.688963	0.893025
51590	0.617051	0.993	0.606175	0.5657	0.384194	0.643207	0.40131	0.711535	0.630231	0.764045	0.847057
22097	0.600485	0.986	0.659332	0.810472	0.884102	0.676692	0.316125	0.53551	0.272408	0.466127	0.7836
5123	0.6073	0.99	0.60847	0.736388	0.824599	0.680311	0.268759	0.620623	0.291356	0.634291	0.8009
5139	0.619756	0.994	0.504073	0.615	0.754489	0.722463	0.179621	0.570348	0.657253	0.831946	0.742614
40023	0.601964	0.988	0.659777	0.777347	0.896422	0.753041	0.170731	0.578123	0.0989034	0.6079	0.875434
48507	0.58261	0.965	0.870889	0.896757	0.90464	0.731257	0.170153	0.628829	0.0215028	0.355603	0.66386
5073	0.600121	0.986	0.652531	0.798561	0.906879	0.816936	0.117082	0.607612	0.19977	0.399709	0.902009
21105	0.604722	0.989	0.558	0.797	0.833333	0.695	0.13	0.573333	0.303333	0.68	0.8725
22047	0.609505	0.991	0.565364	0.696364	0.856863	0.709349	0.305737	0.486616	0.496331	0.644206	0.724714
13289	0.598068	0.983	0.615091	0.840627	0.676245	0.854466	0.142866	0.598221	0.240777	0.565534	0.848784
21233	0.60094	0.987	0.595862	0.804704	0.861821	0.692475	0.197594	0.607921	0.289815	0.542091	0.816175
48315	0.595894	0.982	0.707841	0.779342	0.832889	0.738229	0.109735	0.505239	0.192704	0.683423	0.813645
8115	0.5985	0.984	0.68	0.7565	0.813333	0.475	0.035	0.723333	0.273333	0.92	0.71
16079	0.599129	0.985	0.683046	0.739854	0.536626	0.766192	0.208038	0.636613	0.278792	0.810644	0.732351
13081	0.608585	0.991	0.681894	0.563269	0.751914	0.812792	0.29473	0.61625	0.410613	0.480621	0.86518
13055	0.599079	0.985	0.636666	0.778033	0.849614	0.803936	0.214791	0.592684	0.285399	0.408819	0.821767
28119	0.589965	0.977	0.769089	0.792437	0.545405	0.663947	0.125327	0.703255	0.127613	0.660141	0.922468
28103	0.586445	0.972	0.718158	0.869636	0.83212	0.815487	0.123937	0.60869	0.109386	0.383814	0.81678
17121	0.607486	0.99	0.599462	0.607649	0.649717	0.750424	0.287654	0.626146	0.573743	0.683592	0.688986
51670	0.605311	0.99	0.6638	0.577075	0.369529	0.569449	0.467842	0.701484	0.693466	0.584045	0.821106
36005	0.598217	0.984	0.79795	0.558679	0.148117	0.527942	0.916232	0.714035	0.735533	0.324797	0.660669
22039	0.586915	0.973	0.754931	0.801071	0.911348	0.676654	0.138568	0.56554	0.189623	0.463028	0.781472
29223	0.591627	0.978	0.627272	0.840628	0.927543	0.71723	0.0940269	0.561767	0.124946	0.572641	0.858591
22117	0.594852	0.981	0.657433	0.742688	0.854635	0.636684	0.162838	0.594913	0.426058	0.464686	0.81373
51730	0.602463	0.988	0.694142	0.567723	0.262245	0.592689	0.587625	0.759324	0.566636	0.538072	0.853712
47029	0.591585	0.978	0.637709	0.806996	0.663206	0.56382	0.21599	0.524274	0.293924	0.744144	0.874203
48229	0.57013	0.942	0.86	0.9695	0.5	0.52	0.055	0.613333	0.0133333	0.88	0.72
22053	0.601578	0.987	0.565748	0.69242	0.908019	0.512242	0.226475	0.533389	0.366893	0.909462	0.699555
21065	0.58509	0.968	0.715161	0.835294	0.820955	0.628149	0.143888	0.667948	0.094243	0.462522	0.897652
29055	0.592615	0.98	0.598171	0.797605	0.776451	0.560465	0.185504	0.537272	0.27852	0.824299	0.775249
45033	0.592756	0.98	0.719413	0.672025	0.856836	0.625555	0.18162	0.632363	0.203739	0.586068	0.857187
45067	0.596305	0.982	0.661012	0.663458	0.797009	0.612771	0.170773	0.617393	0.277643	0.687638	0.87905
1105	0.600353	0.986	0.712513	0.528403	0.725065	0.820378	0.0934092	0.764308	0.0434219	0.799509	0.916167
28123	0.588793	0.975	0.661981	0.786818	0.815712	0.772904	0.114704	0.588025	0.329475	0.416763	0.812751
29023	0.599036	0.985	0.615982	0.646659	0.771919	0.714559	0.260074	0.568153	0.291034	0.702301	0.820645
37083	0.592375	0.979	0.671275	0.705482	0.839086	0.585125	0.214935	0.681918	0.257343	0.529725	0.846484
5127	0.584799	0.968	0.641477	0.858831	0.871489	0.659892	0.0838441	0.597138	0.280927	0.500899	0.768697
21095	0.586493	0.973	0.718182	0.746404	0.651324	0.580672	0.12345	0.676691	0.272884	0.600831	0.908004
21121	0.589818	0.976	0.648965	0.753913	0.847419	0.565372	0.203805	0.577219	0.253852	0.585375	0.872441
1121	0.597035	0.983	0.573087	0.699401	0.682717	0.818511	0.23628	0.552429	0.397895	0.619887	0.793105
45005	0.585858	0.971	0.689092	0.782541	0.80836	0.734099	0.106959	0.672815	0.31013	0.292789	0.875941
5091	0.604196	0.989	0.518763	0.608341	0.777205	0.642463	0.368422	0.543668	0.567875	0.680489	0.730539
21183	0.591969	0.978	0.616128	0.729835	0.782023	0.646715	0.130975	0.53446	0.364125	0.733403	0.790058
1131	0.582666	0.965	0.752909	0.755968	0.796087	0.803531	0.0828166	0.54355	0.0792562	0.504773	0.925104
8011	0.578315	0.958	0.76	0.7915	0.766667	0.465	0.095	0.776667	0.24	0.68	0.63
21129	0.579576	0.96	0.715169	0.812865	0.825667	0.617874	0.105798	0.668688	0.133722	0.406289	0.930109
13099	0.589778	0.976	0.653381	0.68807	0.860519	0.812589	0.0911509	0.61644	0.171893	0.531219	0.882744
5103	0.593009	0.981	0.613937	0.666671	0.799552	0.801468	0.166826	0.625669	0.423723	0.414181	0.825052
13193	0.585665	0.97	0.756852	0.654821	0.561533	0.898391	0.153501	0.653064	0.349208	0.447767	0.795844
28159	0.590988	0.978	0.628891	0.674105	0.872637	0.705832	0.0760219	0.59411	0.449755	0.531526	0.786011
45023	0.592102	0.979	0.542012	0.736362	0.734808	0.61763	0.216078	0.55127	0.385631	0.726616	0.818515
40111	0.595992	0.982	0.581994	0.625215	0.923344	0.761131	0.197343	0.593687	0.290355	0.560936	0.829921
13259	0.573232	0.948	0.706558	0.908964	0.798374	0.912225	0.0817693	0.693209	0.0589634	0.234263	0.764758
21077	0.587083	0.974	0.575541	0.787	0.80588	0.640167	0.341545	0.485038	0.143034	0.736577	0.768962
1007	0.587544	0.975	0.569426	0.784654	0.772295	0.83387	0.146289	0.535191	0.149281	0.758118	0.73877
13255	0.590236	0.977	0.566024	0.734506	0.596833	0.796054	0.339772	0.625461	0.230877	0.704032	0.718562
13269	0.587078	0.974	0.731644	0.62544	0.690649	0.886643	0.137982	0.605095	0.141788	0.593762	0.870698
21135	0.582066	0.964	0.615567	0.829358	0.860966	0.529927	0.132981	0.610857	0.150622	0.648657	0.859658
1053	0.585643	0.969	0.62934	0.744429	0.807699	0.687369	0.188184	0.522393	0.21647	0.675534	0.799371
48349	0.587073	0.974	0.656392	0.689611	0.788583	0.70549	0.262471	0.541887	0.273067	0.700432	0.66572
39087	0.601745	0.988	0.484071	0.597289	0.568349	0.678947	0.354447	0.586154	0.557796	0.762228	0.826425
29149	0.586021	0.971	0.588776	0.77298	0.895819	0.687059	0.110761	0.657232	0.0258382	0.678369	0.857357
21101	0.598717	0.985	0.491777	0.63884	0.742662	0.636349	0.420116	0.565654	0.492666	0.700129	0.70026
48195	0.577301	0.957	0.694283	0.81078	0.858873	0.43338	0.0366198	0.637795	0.390986	0.683521	0.649473
17055	0.593166	0.981	0.601405	0.615988	0.745808	0.747062	0.292713	0.676021	0.286014	0.65507	0.718409
48505	0.559861	0.912	0.866966	0.945322	0.559483	0.827344	0.132518	0.556499	0.235514	0.310339	0.604764
18155	0.587713	0.975	0.51973	0.786227	0.788099	0.650939	0.293692	0.591279	0.255679	0.625637	0.778138
48419	0.576324	0.954	0.701853	0.805734	0.758175	0.790578	0.1285	0.568005	0.240567	0.438883	0.754621
21181	0.574341	0.95	0.681731	0.851213	0.848277	0.564775	0.116236	0.605094	0.12	0.482134	0.899607
13087	0.585834	0.971	0.593823	0.732069	0.864738	0.800858	0.166194	0.574083	0.366217	0.378899	0.795628
17159	0.597373	0.983	0.512365	0.602182	0.731345	0.773442	0.221333	0.572537	0.465394	0.893075	0.604684
45021	0.588868	0.976	0.607743	0.653248	0.741926	0.74094	0.264841	0.547596	0.512682	0.504348	0.726488
30061	0.585113	0.969	0.584859	0.737851	0.757805	0.963293	0.120951	0.473756	0.386081	0.535951	0.705476
28025	0.589913	0.977	0.641476	0.588607	0.805528	0.818452	0.205047	0.593535	0.442366	0.372293	0.841911
40107	0.579744	0.961	0.615502	0.787165	0.896348	0.762161	0.116934	0.596344	0.16474	0.473421	0.805081
13287	0.577716	0.957	0.667881	0.765208	0.755721	0.809926	0.182463	0.740399	0.128109	0.301344	0.848397
48197	0.570111	0.942	0.712	0.8565	0.716667	0.525	0.215	0.623333	0.28	0.51	0.6925
39115	0.58276	0.966	0.558186	0.771428	0.651262	0.662475	0.12102	0.628978	0.205219	0.825055	0.821219
39145	0.58646	0.973	0.587209	0.669975	0.61396	0.620144	0.301645	0.666463	0.32809	0.664181	0.826472
22071	0.598398	0.984	0.595697	0.439957	0.62902	0.589866	0.760376	0.60428	0.764607	0.422506	0.579278
5021	0.582883	0.966	0.553166	0.761011	0.840154	0.773882	0.23209	0.63411	0.152958	0.472388	0.82619
40091	0.580176	0.962	0.609632	0.746297	0.940894	0.796346	0.160707	0.497064	0.166057	0.419607	0.884978
21197	0.586076	0.972	0.604255	0.63746	0.902984	0.589143	0.144552	0.54306	0.150597	0.858057	0.844571
17101	0.58309	0.967	0.567601	0.724215	0.809398	0.759939	0.181604	0.64799	0.475287	0.438193	0.64358
48391	0.580743	0.963	0.612613	0.720525	0.891692	0.676842	0.176161	0.639845	0.307224	0.562012	0.639775
28113	0.581745	0.964	0.660706	0.648871	0.889745	0.671802	0.25178	0.610283	0.326327	0.309291	0.866895
24510	0.592976	0.98	0.61129	0.493284	0.306619	0.592156	0.811245	0.745722	0.801304	0.303398	0.671764
39105	0.579232	0.96	0.599743	0.748135	0.687069	0.664119	0.14319	0.585324	0.265898	0.726416	0.793191
28055	0.557204	0.903	0.762	0.9795	0.63	0.7	0.075	0.646667	0.0566667	0.24	0.925
21071	0.574633	0.951	0.716158	0.7095	0.741378	0.618275	0.165777	0.631828	0.143508	0.551186	0.894091
5035	0.586305	0.972	0.619789	0.59168	0.680418	0.61731	0.46632	0.562577	0.439548	0.547025	0.752083
13159	0.574681	0.951	0.617199	0.802717	0.669267	0.799637	0.220336	0.582206	0.207172	0.529521	0.744078
28027	0.583893	0.967	0.699907	0.542812	0.683837	0.656188	0.256324	0.678484	0.461956	0.423159	0.852369
13189	0.57554	0.953	0.644272	0.73367	0.480591	0.786889	0.232951	0.59445	0.316407	0.568554	0.82208
22045	0.578905	0.959	0.603171	0.714036	0.864548	0.638101	0.297084	0.537418	0.378259	0.48274	0.694785
21235	0.582812	0.966	0.62656	0.616805	0.813041	0.538388	0.29346	0.553936	0.15657	0.816337	0.830211
5067	0.574697	0.952	0.627746	0.760061	0.90077	0.679972	0.150413	0.62122	0.110932	0.506621	0.814534
21127	0.570409	0.943	0.669341	0.795051	0.776552	0.634835	0.143853	0.55665	0.116307	0.565756	0.875334
13277	0.585802	0.97	0.554815	0.631358	0.692846	0.65892	0.354875	0.546274	0.579247	0.558865	0.695021
1047	0.580783	0.963	0.645662	0.628937	0.648338	0.809416	0.246336	0.638601	0.260924	0.478925	0.869912
28097	0.575803	0.953	0.663537	0.698586	0.840686	0.707199	0.152611	0.58657	0.113108	0.545176	0.874756
1085	0.570673	0.943	0.697199	0.75187	0.805855	0.827598	0.115763	0.619055	0.159243	0.251467	0.908011
22099	0.575402	0.952	0.626115	0.736454	0.930461	0.657717	0.291708	0.472899	0.293876	0.477587	0.6918
54103	0.57807	0.958	0.543242	0.768643	0.654575	0.472929	0.270709	0.572641	0.415042	0.675148	0.829701
18119	0.582581	0.964	0.499397	0.728514	0.823992	0.607377	0.19828	0.53845	0.414788	0.686527	0.7459
54099	0.583703	0.967	0.5658	0.641207	0.691148	0.596317	0.244667	0.564813	0.441667	0.667649	0.840062
54059	0.568402	0.938	0.694332	0.78524	0.530599	0.606144	0.150397	0.571373	0.126391	0.763009	0.888133
45011	0.575824	0.954	0.624084	0.719695	0.812839	0.694245	0.111154	0.598161	0.449569	0.360293	0.812377
45069	0.566287	0.931	0.698358	0.816983	0.786091	0.599545	0.139116	0.607064	0.317206	0.295241	0.836978
45025	0.573347	0.948	0.638025	0.748636	0.751938	0.585178	0.155754	0.560912	0.442836	0.481808	0.795036
22101	0.576524	0.954	0.617254	0.711329	0.886737	0.585067	0.342772	0.526789	0.365521	0.415129	0.738117
28051	0.571249	0.945	0.777386	0.641595	0.863179	0.748722	0.106537	0.670135	0.080978	0.343575	0.909137
17151	0.572678	0.947	0.622244	0.769515	0.858445	0.821662	0.207317	0.582439	0.12377	0.536616	0.632096
21159	0.568755	0.939	0.602655	0.856574	0.776375	0.649685	0.103611	0.522257	0.15397	0.694552	0.759115
13035	0.577252	0.956	0.570414	0.726736	0.724782	0.790768	0.30209	0.521956	0.240802	0.618412	0.699306
13301	0.569511	0.941	0.624377	0.807379	0.775022	0.817511	0.0799327	0.673483	0.181854	0.23601	0.930034
48255	0.569019	0.939	0.627809	0.807101	0.922898	0.568528	0.132667	0.529092	0.287769	0.712995	0.532307
21057	0.567448	0.935	0.599099	0.861647	0.766073	0.515707	0.0960733	0.593612	0.0505934	0.764293	0.859934
22065	0.564011	0.925	0.671056	0.848569	0.803495	0.673451	0.2907	0.645627	0.0668102	0.211501	0.864885
48123	0.567994	0.937	0.612423	0.829103	0.94186	0.610484	0.16073	0.581844	0.134139	0.598229	0.643137
28157	0.557434	0.904	0.724016	0.9024	0.851513	0.675462	0.0741157	0.589436	0.153845	0.158231	0.887884
12047	0.559149	0.909	0.720869	0.873537	0.606212	0.621607	0.132249	0.628996	0.134218	0.578795	0.735856
48055	0.57414	0.95	0.607237	0.716652	0.879448	0.67494	0.206399	0.564166	0.25814	0.695082	0.565195
28135	0.56236	0.918	0.70862	0.815701	0.816344	0.652792	0.14206	0.59252	0.219547	0.262626	0.851029
51580	0.584659	0.968	0.492622	0.629207	0.38373	0.451347	0.299068	0.705596	0.771347	0.797979	0.731036
21237	0.554501	0.894	0.751493	0.911193	0.800989	0.527102	0.10035	0.649056	0.0723001	0.287601	0.890425
17059	0.579422	0.96	0.560965	0.651659	0.807312	0.75	0.122419	0.574623	0.310645	0.644192	0.792983
13235	0.575735	0.953	0.586212	0.687043	0.675164	0.735276	0.135807	0.537341	0.297632	0.785847	0.741293
47075	0.571486	0.945	0.614001	0.72407	0.703287	0.564587	0.1977	0.607535	0.292772	0.577873	0.861545
17165	0.576619	0.955	0.611598	0.63366	0.760395	0.722729	0.21869	0.665172	0.354629	0.48242	0.740281
17183	0.585254	0.969	0.507164	0.578231	0.66898	0.566413	0.337562	0.694871	0.594991	0.634894	0.684181
22007	0.569225	0.94	0.598559	0.771626	0.933805	0.590149	0.212619	0.496379	0.239695	0.544325	0.735871
21143	0.582711	0.965	0.38	0.74328	0.895926	0.678889	0.230556	0.475559	0.201852	0.918893	0.719444
21201	0.565537	0.929	0.64	0.7915	0.796667	0.605	0.095	0.61	0.156667	0.54	0.855
21011	0.569645	0.941	0.558914	0.798561	0.801789	0.559237	0.145313	0.571833	0.297316	0.573803	0.820044
13233	0.573632	0.949	0.59755	0.685571	0.790342	0.776559	0.263611	0.599581	0.61273	0.110535	0.726208
48427	0.556173	0.899	0.910303	0.68422	0.759802	0.826231	0.223133	0.525078	0.145265	0.262915	0.668614
45087	0.573816	0.949	0.571014	0.70294	0.731815	0.708817	0.164296	0.613501	0.332181	0.487808	0.851971
48489	0.552766	0.889	0.875833	0.776076	0.859465	0.794098	0.120599	0.657772	0.270041	0.0225375	0.598473
1011	0.563293	0.922	0.593245	0.868544	0.469757	0.898448	0.130078	0.658054	0.277884	0.367155	0.806472
28053	0.56246	0.919	0.725148	0.748043	0.809014	0.706787	0.169852	0.663539	0.0554761	0.321785	0.862497
28087	0.586021	0.971	0.51079	0.53402	0.831464	0.752081	0.25193	0.525051	0.518491	0.709829	0.640528
22109	0.574374	0.95	0.556587	0.69555	0.895766	0.460624	0.383527	0.462854	0.604776	0.446814	0.662867
28083	0.575343	0.952	0.675798	0.550491	0.824049	0.671433	0.281952	0.660019	0.354943	0.318203	0.841194
22077	0.567543	0.935	0.634907	0.730918	0.879119	0.66112	0.208606	0.493296	0.249842	0.519113	0.730968
13033	0.574125	0.949	0.543671	0.70257	0.811494	0.759589	0.136437	0.554845	0.269849	0.578589	0.810078
13243	0.562406	0.918	0.689504	0.760275	0.757563	0.91	0.101184	0.656309	0.181578	0.124304	0.88094
54045	0.563195	0.921	0.639313	0.795941	0.573613	0.567092	0.17122	0.60097	0.121771	0.785241	0.813594
37017	0.568671	0.938	0.64345	0.692827	0.848475	0.605181	0.0957811	0.620712	0.218741	0.609721	0.783147
1015	0.580052	0.961	0.526471	0.603011	0.779485	0.760608	0.310421	0.523157	0.437237	0.567236	0.712844
28143	0.577578	0.957	0.679748	0.494153	0.598576	0.684854	0.22539	0.561005	0.256441	0.895437	0.802599
17193	0.578394	0.959	0.540554	0.618654	0.758826	0.703869	0.207524	0.621618	0.425873	0.626543	0.702088
17017	0.570732	0.943	0.583657	0.713217	0.805349	0.672986	0.278792	0.644927	0.252055	0.571169	0.614433
17033	0.57987	0.961	0.494712	0.634651	0.772525	0.683127	0.169138	0.652287	0.406673	0.840823	0.564892
21149	0.576928	0.955	0.526533	0.652576	0.828073	0.637278	0.166587	0.524902	0.434278	0.745257	0.676871
21223	0.56782	0.936	0.574469	0.768043	0.8587	0.538546	0.182801	0.565532	0.200071	0.674397	0.74782
28125	0.559546	0.91	0.742962	0.743326	0.882242	0.673171	0.137212	0.635585	0.163726	0.136342	0.921349
22017	0.582342	0.964	0.54526	0.525418	0.556662	0.785671	0.447045	0.577703	0.549753	0.580395	0.67317
40105	0.571744	0.946	0.582363	0.674598	0.909662	0.689174	0.162309	0.578308	0.248094	0.477285	0.823905
21225	0.578437	0.959	0.579863	0.55577	0.81776	0.659084	0.251366	0.574576	0.33752	0.68501	0.744981
28091	0.563221	0.921	0.625533	0.783618	0.852771	0.710121	0.114668	0.584183	0.0730475	0.483708	0.841342
39001	0.567307	0.934	0.574419	0.759779	0.709144	0.635264	0.127021	0.635324	0.0952297	0.715298	0.854284
21025	0.556947	0.903	0.736239	0.780617	0.74763	0.585754	0.105722	0.586187	0.0571066	0.501048	0.912221
18041	0.574148	0.95	0.483696	0.719142	0.715642	0.582386	0.376439	0.684775	0.452039	0.388481	0.764729
22013	0.570748	0.944	0.623647	0.639323	0.710838	0.83626	0.135076	0.586439	0.254328	0.486253	0.86457
22119	0.568284	0.937	0.654004	0.651568	0.63314	0.818106	0.227855	0.603657	0.354331	0.385584	0.786314
29221	0.560202	0.913	0.6271	0.821089	0.723945	0.604221	0.11899	0.549922	0.403028	0.403404	0.790121
45001	0.572235	0.947	0.572558	0.657741	0.751094	0.713484	0.130855	0.636257	0.265245	0.689618	0.733262
40135	0.563051	0.92	0.611932	0.779429	0.881419	0.77387	0.236724	0.534792	0.170758	0.229995	0.848544
47087	0.560641	0.915	0.625306	0.808611	0.797945	0.558399	0.123609	0.478857	0.120125	0.68004	0.852873
21177	0.571939	0.946	0.504137	0.726241	0.732506	0.612606	0.200585	0.517367	0.325281	0.718839	0.809892
37117	0.563607	0.923	0.655981	0.723475	0.90914	0.55382	0.135255	0.647222	0.181328	0.475746	0.790491
18097	0.580624	0.962	0.566493	0.505144	0.312301	0.658234	0.719181	0.613135	0.721383	0.540754	0.588992
18023	0.577035	0.956	0.475544	0.658435	0.673856	0.647815	0.346566	0.625768	0.509925	0.618126	0.637282
37131	0.564101	0.925	0.606323	0.760116	0.759671	0.608359	0.135965	0.673193	0.191684	0.522902	0.818693
28029	0.570892	0.944	0.614715	0.629025	0.865525	0.70666	0.169947	0.589112	0.307312	0.470362	0.78537
29093	0.560261	0.914	0.61948	0.814135	0.839619	0.612521	0.0851883	0.568478	0.270316	0.430605	0.802009
48185	0.566822	0.932	0.608042	0.706807	0.914597	0.678784	0.207785	0.487805	0.294805	0.552778	0.649996
21213	0.578192	0.958	0.473396	0.635586	0.740427	0.554583	0.333931	0.490701	0.551435	0.707787	0.715882
40089	0.559917	0.912	0.639455	0.791268	0.735357	0.773331	0.128454	0.529511	0.133886	0.462449	0.845537
47057	0.565274	0.929	0.554449	0.778485	0.706111	0.779899	0.207932	0.447028	0.135376	0.662617	0.815565
18027	0.566285	0.93	0.473243	0.84038	0.766194	0.67238	0.270771	0.504789	0.39752	0.468366	0.702919
40001	0.560379	0.915	0.666246	0.751917	0.925348	0.72528	0.112274	0.558728	0.190104	0.220005	0.893509
48351	0.556658	0.901	0.664176	0.818482	0.833966	0.760921	0.102769	0.480872	0.158692	0.473395	0.716647
51595	0.555427	0.898	0.836157	0.668405	0.337284	0.576922	0.500765	0.722005	0.269537	0.16	0.927767
18083	0.585803	0.97	0.455559	0.494381	0.70593	0.674039	0.352145	0.656041	0.613778	0.649125	0.671226
29179	0.559931	0.913	0.568482	0.846214	0.595211	0.635347	0.0487348	0.526095	0.185361	0.886204	0.747734
5121	0.567185	0.933	0.552154	0.73195	0.794622	0.749776	0.149868	0.544895	0.145975	0.639505	0.795918
5027	0.577024	0.956	0.629064	0.47637	0.87465	0.756995	0.158575	0.60281	0.388867	0.577752	0.728129
1065	0.567952	0.936	0.624795	0.642061	0.754325	0.76601	0.134086	0.601682	0.145368	0.58094	0.862304
13273	0.56438	0.926	0.630169	0.700873	0.803264	0.899997	0.190112	0.636069	0.25816	0.0828694	0.877901
28163	0.561274	0.916	0.69233	0.694307	0.843387	0.741193	0.205218	0.59508	0.296563	0.222305	0.76108
48057	0.563659	0.923	0.574873	0.768139	0.825796	0.600398	0.216075	0.456688	0.434041	0.626241	0.57068
37065	0.565414	0.929	0.64854	0.660666	0.914918	0.593709	0.226653	0.666614	0.308689	0.261679	0.80726
13271	0.554967	0.895	0.592161	0.904865	0.636838	0.790079	0.134901	0.634364	0.0964164	0.491877	0.7132
22027	0.554218	0.893	0.680115	0.828804	0.704609	0.827032	0.0851477	0.618896	0.189018	0.251262	0.803078
54039	0.580377	0.962	0.471815	0.564853	0.434878	0.533804	0.446392	0.575472	0.542601	0.851082	0.802499
13163	0.556839	0.902	0.671538	0.785782	0.757638	0.835695	0.134334	0.667539	0.119922	0.166091	0.873016
28095	0.570808	0.944	0.489091	0.715989	0.814214	0.737178	0.176808	0.538111	0.242681	0.706047	0.717158
48207	0.545361	0.865	0.786119	0.874175	0.788826	0.498829	0.0561775	0.684901	0.036273	0.478239	0.704708
18017	0.57197	0.946	0.538827	0.636953	0.469485	0.630326	0.333402	0.660474	0.659031	0.550713	0.668519
29097	0.577936	0.957	0.51106	0.555882	0.758804	0.589332	0.37945	0.562377	0.617638	0.601492	0.62539
22035	0.552007	0.887	0.67246	0.861186	0.852139	0.687958	0.147522	0.591866	0.136468	0.158219	0.860244
1013	0.566045	0.93	0.584149	0.696669	0.829337	0.777999	0.182041	0.569519	0.117835	0.485036	0.851825
21069	0.563285	0.922	0.59082	0.733719	0.787408	0.487103	0.151785	0.565901	0.218009	0.714317	0.820501
45039	0.568375	0.937	0.58784	0.644375	0.762982	0.659186	0.120041	0.584379	0.306317	0.63278	0.817474
47063	0.566378	0.931	0.566915	0.698827	0.555073	0.75432	0.35144	0.517735	0.420312	0.47082	0.761957
45049	0.553359	0.891	0.691193	0.805878	0.687571	0.694545	0.115011	0.477342	0.348695	0.330531	0.829464
29109	0.559716	0.911	0.597881	0.781697	0.846985	0.581395	0.216736	0.555484	0.428939	0.290794	0.737537
48061	0.559132	0.908	0.703942	0.685155	0.665274	0.725491	0.331855	0.571952	0.365308	0.44293	0.540279
28001	0.55955	0.91	0.687462	0.692466	0.785794	0.6298	0.249641	0.607908	0.304517	0.259512	0.818851
40101	0.571661	0.945	0.570116	0.591358	0.852226	0.744626	0.275719	0.600267	0.206318	0.507613	0.796708
39111	0.570409	0.943	0.54655	0.635958	0.672912	0.618732	0.120065	0.623624	0.276463	0.892505	0.746867
5061	0.565557	0.929	0.639116	0.630088	0.839826	0.770255	0.131359	0.533442	0.305542	0.430025	0.810356
1075	0.562431	0.918	0.602261	0.72238	0.832898	0.725619	0.107113	0.509219	0.170371	0.574379	0.817636
13245	0.574691	0.951	0.61611	0.485282	0.578759	0.813961	0.439088	0.622412	0.625961	0.294689	0.695956
37153	0.560253	0.914	0.687946	0.672272	0.8663	0.556654	0.239337	0.64821	0.431561	0.122039	0.817959
13165	0.553882	0.892	0.725773	0.747672	0.784374	0.788756	0.121583	0.657118	0.065837	0.185066	0.908756
40115	0.567546	0.935	0.604914	0.622034	0.869539	0.640644	0.248084	0.620878	0.342769	0.30365	0.855399
12039	0.563052	0.921	0.644339	0.65999	0.877728	0.698273	0.178284	0.569208	0.355026	0.308029	0.776589
13075	0.562745	0.919	0.654036	0.653944	0.683363	0.733612	0.249753	0.611048	0.282387	0.39111	0.805452
40079	0.561157	0.916	0.607024	0.727767	0.858534	0.691113	0.163311	0.537658	0.213747	0.431278	0.819979
13109	0.554957	0.895	0.732146	0.711268	0.64785	0.684509	0.125035	0.587493	0.34411	0.379749	0.782451
54043	0.560579	0.915	0.532198	0.799134	0.719747	0.623456	0.109078	0.546091	0.148218	0.680064	0.887223
48047	0.547126	0.87	0.864999	0.706276	0.760986	0.821373	0.182429	0.679506	0.139742	0.0409861	0.727834
45009	0.567806	0.936	0.597442	0.599022	0.69707	0.686627	0.144944	0.636522	0.312697	0.590522	0.845408
17145	0.564795	0.927	0.563565	0.686688	0.686072	0.792323	0.243305	0.637286	0.29842	0.577144	0.598354
48405	0.554069	0.892	0.657902	0.785258	0.850988	0.787378	0.0761619	0.530628	0.191152	0.3257	0.781457
47131	0.562805	0.92	0.580611	0.704071	0.746421	0.565766	0.2044	0.588727	0.303243	0.567572	0.804437
21145	0.580752	0.963	0.445425	0.51589	0.784337	0.676715	0.418683	0.544814	0.425456	0.742218	0.673229
45017	0.562519	0.919	0.564744	0.721383	0.68805	0.643067	0.14957	0.54308	0.257852	0.732865	0.762059
5113	0.555281	0.897	0.656734	0.759399	0.830053	0.621153	0.124568	0.541425	0.487321	0.174515	0.802364
48403	0.554946	0.895	0.667245	0.754327	0.849174	0.798302	0.0547992	0.497433	0.11925	0.478202	0.775782
1017	0.569268	0.94	0.516005	0.647762	0.646438	0.861472	0.245236	0.615581	0.2012	0.576554	0.813164
40041	0.559847	0.911	0.614611	0.717686	0.81673	0.714706	0.123715	0.516365	0.179325	0.510115	0.84537
18045	0.572958	0.948	0.422543	0.672639	0.777917	0.692457	0.226918	0.613077	0.368527	0.722809	0.659732
48321	0.558488	0.907	0.655713	0.698593	0.860506	0.631885	0.22378	0.56981	0.261103	0.481699	0.643301
28079	0.558439	0.907	0.632296	0.713826	0.828255	0.783698	0.0809491	0.553915	0.185256	0.405188	0.842571
48455	0.557264	0.904	0.596986	0.769233	0.844347	0.789025	0.123434	0.527413	0.0946672	0.523398	0.74687
21125	0.563507	0.922	0.580763	0.671379	0.814411	0.561966	0.288388	0.506767	0.256174	0.61325	0.778467
21187	0.564645	0.927	0.466053	0.765462	0.796399	0.648306	0.172617	0.555029	0.0765745	0.804262	0.797099
5093	0.559689	0.91	0.606102	0.71164	0.699304	0.612503	0.275813	0.613698	0.30044	0.437556	0.780148
48127	0.539838	0.844	0.912414	0.758107	0.857182	0.666808	0.167157	0.592041	0.0386202	0.212331	0.653878
48449	0.55816	0.907	0.645537	0.694215	0.727681	0.708424	0.260751	0.531654	0.302421	0.553023	0.599736
18143	0.563992	0.925	0.46711	0.766634	0.768766	0.59191	0.381291	0.596482	0.388669	0.3753	0.739764
18071	0.569449	0.941	0.480229	0.647268	0.802164	0.502714	0.381211	0.577738	0.625338	0.442325	0.666055
5037	0.569051	0.939	0.473384	0.660018	0.758802	0.639087	0.256345	0.491369	0.243787	0.841171	0.7575
21085	0.557415	0.904	0.580421	0.760439	0.668289	0.618275	0.197436	0.516025	0.202814	0.629632	0.843407
1021	0.55771	0.905	0.613008	0.722341	0.747178	0.791135	0.212173	0.519921	0.184295	0.486313	0.743022
48005	0.562226	0.917	0.608614	0.645081	0.711252	0.721184	0.297641	0.527624	0.364267	0.494831	0.689537
48201	0.572877	0.947	0.574851	0.486187	0.649951	0.644668	0.657408	0.464258	0.628174	0.651649	0.398747
21045	0.550706	0.881	0.66029	0.798295	0.733576	0.533271	0.100261	0.526403	0.106531	0.641415	0.856312
29033	0.563856	0.924	0.501753	0.718256	0.861316	0.504988	0.15952	0.66019	0.289342	0.684483	0.69486
1127	0.560267	0.914	0.596955	0.684142	0.738983	0.769797	0.207529	0.510669	0.229662	0.515133	0.789534
12077	0.556543	0.9	0.648814	0.696191	0.872782	0.6597	0.0758273	0.47183	0.143133	0.756926	0.683686
21099	0.548825	0.876	0.603637	0.876613	0.738141	0.615635	0.188927	0.533859	0.176055	0.347587	0.85897
1071	0.557854	0.906	0.553263	0.762994	0.807051	0.663062	0.180575	0.497497	0.228043	0.53172	0.796485
21017	0.558996	0.908	0.558772	0.734105	0.740738	0.550908	0.339656	0.550389	0.40706	0.397407	0.75193
29119	0.551505	0.885	0.621849	0.804258	0.891777	0.666001	0.0965734	0.525288	0.248986	0.340333	0.76848
17069	0.553784	0.891	0.559017	0.82178	0.6	0.785004	0.194996	0.603376	0.0949988	0.639955	0.684929
13017	0.552221	0.888	0.676263	0.728913	0.7226	0.731365	0.202538	0.615659	0.365776	0.111252	0.815625
48183	0.567396	0.934	0.547705	0.581445	0.727802	0.643079	0.367747	0.528852	0.570485	0.492049	0.647401
5147	0.551331	0.884	0.612564	0.801569	0.628004	0.702005	0.191979	0.628039	0.229912	0.402189	0.765718
48407	0.551075	0.882	0.624077	0.790128	0.968879	0.782338	0.165612	0.436335	0.161305	0.280976	0.750027
35051	0.549229	0.877	0.696541	0.7507	0.643266	0.419207	0.137169	0.59501	0.0207637	0.8908	0.789604
22081	0.558905	0.908	0.623626	0.648837	0.850364	0.843691	0.076791	0.585358	0.138224	0.43	0.833255
13315	0.550466	0.88	0.695884	0.725946	0.674443	0.797171	0.0944212	0.610646	0.135015	0.412563	0.80811
28133	0.548486	0.874	0.71043	0.746351	0.732714	0.638325	0.162152	0.668096	0.200653	0.263971	0.813684
48177	0.551123	0.883	0.562898	0.841848	0.798425	0.635352	0.170129	0.517631	0.183248	0.637646	0.612929
37145	0.564948	0.928	0.514617	0.641203	0.836193	0.628851	0.166797	0.512515	0.414348	0.685233	0.684776
13115	0.564523	0.927	0.532031	0.626997	0.756526	0.7481	0.345317	0.565105	0.448643	0.413115	0.644877
22107	0.538639	0.838	0.7787	0.843572	0.86799	0.690934	0.0926747	0.592469	0.0371124	0.121603	0.822698
18167	0.576715	0.955	0.50205	0.430653	0.633764	0.668373	0.489179	0.652619	0.696158	0.497413	0.620228
13253	0.553878	0.892	0.653188	0.689007	0.871745	0.811712	0.105826	0.587726	0.110009	0.325157	0.830536
12123	0.553318	0.89	0.613521	0.733504	0.718133	0.601858	0.129949	0.521548	0.312334	0.635869	0.713147
31037	0.555321	0.898	0.50292	0.807278	0.812132	0.439265	0.220866	0.624243	0.441418	0.677182	0.472587
28031	0.555832	0.899	0.584579	0.713998	0.845601	0.779987	0.16459	0.539404	0.152012	0.436702	0.785617
17025	0.557604	0.905	0.562559	0.701898	0.810384	0.706129	0.157045	0.586153	0.41305	0.390523	0.690695
18053	0.563394	0.922	0.548106	0.610591	0.643207	0.65793	0.36532	0.643229	0.578711	0.299698	0.723751
54029	0.567202	0.934	0.494771	0.594711	0.360977	0.625336	0.339259	0.624055	0.398055	0.85572	0.811938
18165	0.569786	0.942	0.477883	0.56188	0.829434	0.696951	0.269032	0.607778	0.350963	0.644153	0.689998
13149	0.556557	0.9	0.521844	0.753693	0.75753	0.842293	0.0967967	0.540509	0.163402	0.634801	0.698146
47027	0.548035	0.874	0.650521	0.773898	0.756555	0.596555	0.10189	0.553837	0.0455742	0.559912	0.893571
1055	0.567197	0.933	0.476959	0.601435	0.768395	0.792279	0.351627	0.539133	0.386898	0.473217	0.714826
13007	0.548943	0.876	0.584677	0.821053	0.879577	0.886825	0.0443917	0.518623	0.158289	0.291163	0.755886
5135	0.552047	0.887	0.570325	0.772839	0.858694	0.745936	0.131859	0.559492	0.0563297	0.432422	0.840525
54053	0.563681	0.923	0.446615	0.686756	0.517874	0.649453	0.217793	0.514319	0.312388	0.906917	0.821019
40067	0.549328	0.878	0.661174	0.726709	0.814654	0.592067	0.0880733	0.634479	0.210494	0.388735	0.827565
39119	0.565251	0.928	0.505214	0.594237	0.45041	0.627297	0.304494	0.627922	0.563269	0.720614	0.693805
18095	0.568428	0.938	0.47115	0.570234	0.548716	0.594039	0.460668	0.64935	0.58537	0.502301	0.734026
13095	0.567	0.932	0.625376	0.441015	0.645263	0.836175	0.33608	0.621413	0.637374	0.219968	0.740336
48273	0.55931	0.909	0.717732	0.485747	0.597113	0.691721	0.22421	0.639496	0.26362	0.906126	0.508028
1091	0.55689	0.902	0.604578	0.64161	0.820517	0.758762	0.19392	0.588766	0.135566	0.44862	0.819672
39121	0.552388	0.888	0.519437	0.804125	0.77028	0.63287	0.153803	0.565348	0.264295	0.58229	0.679043
13265	0.542222	0.853	0.714	0.791	0.703333	0.81	0.13	0.683333	0.0833333	0.1	0.865
48323	0.534457	0.82	0.837319	0.807206	0.517609	0.627832	0.226011	0.512557	0.181744	0.531078	0.568758
47067	0.540756	0.847	0.694828	0.835767	0.763965	0.573703	0.103965	0.558396	0.114023	0.323965	0.898192
1133	0.547697	0.872	0.646606	0.756027	0.686521	0.719427	0.104846	0.458977	0.119223	0.631534	0.806109
1109	0.564285	0.926	0.667292	0.434938	0.689726	0.775302	0.189362	0.564875	0.336786	0.753891	0.666397
51083	0.557939	0.906	0.519391	0.696806	0.656306	0.613009	0.164086	0.562403	0.272229	0.732943	0.804278
22057	0.557873	0.906	0.508795	0.708228	0.899345	0.451056	0.319245	0.422384	0.366523	0.735239	0.610046
5057	0.556786	0.901	0.569184	0.662691	0.893453	0.674017	0.195775	0.582927	0.26568	0.410043	0.757304
48137	0.541148	0.848	0.564	0.948	0.923333	0.62	0.005	0.596667	0.0133333	0.58	0.62
17099	0.564941	0.928	0.492893	0.586435	0.585238	0.499932	0.31482	0.605411	0.612153	0.825469	0.562118
1095	0.55666	0.901	0.580787	0.64733	0.815766	0.644242	0.240254	0.489864	0.402604	0.450233	0.738856
39163	0.549168	0.877	0.548235	0.814655	0.661562	0.653968	0.083518	0.620002	0.179918	0.553927	0.826728
21097	0.556511	0.9	0.470611	0.749971	0.753738	0.56717	0.253673	0.5398	0.151626	0.736632	0.785376
13279	0.547326	0.871	0.683141	0.700257	0.587783	0.636522	0.196591	0.575624	0.214864	0.534265	0.796886
21051	0.53591	0.828	0.739108	0.848911	0.794238	0.624422	0.0857931	0.588882	0.118152	0.111165	0.912521
12059	0.543206	0.858	0.65721	0.798486	0.852432	0.656663	0.0856678	0.55831	0.122478	0.339892	0.817711
37155	0.54752	0.871	0.696729	0.677457	0.78736	0.61166	0.201786	0.611527	0.295358	0.176057	0.869744
47097	0.549135	0.876	0.590583	0.751826	0.669871	0.580268	0.181515	0.583772	0.18266	0.605759	0.795962
21131	0.536142	0.83	0.696098	0.877362	0.628928	0.629635	0.0605047	0.543402	0.139125	0.34793	0.902292
13199	0.543438	0.859	0.647517	0.793736	0.703726	0.873855	0.146742	0.625364	0.109423	0.141655	0.848923
1033	0.562186	0.917	0.449257	0.653528	0.655805	0.550225	0.310388	0.543462	0.319767	0.848273	0.728968
5041	0.539497	0.842	0.724995	0.783666	0.73023	0.661878	0.172477	0.583731	0.110174	0.217192	0.871127
17135	0.559519	0.909	0.506416	0.639959	0.698256	0.733866	0.244557	0.61343	0.506987	0.457446	0.634756
5149	0.551054	0.882	0.538701	0.75971	0.883754	0.689612	0.131743	0.466634	0.446739	0.28971	0.752883
39101	0.566705	0.931	0.463694	0.551862	0.423743	0.616104	0.381868	0.63226	0.635278	0.685099	0.710441
22095	0.56394	0.924	0.514132	0.550917	0.874285	0.580332	0.442901	0.461941	0.510634	0.489241	0.651073
51690	0.552608	0.889	0.625938	0.6429	0.369099	0.492694	0.346545	0.720312	0.510295	0.472956	0.792732
39007	0.554489	0.894	0.571819	0.660466	0.328486	0.616579	0.228262	0.661707	0.529138	0.615492	0.778452
5117	0.548383	0.874	0.543671	0.794783	0.883879	0.667939	0.127905	0.525089	0.0822699	0.584733	0.725176
42011	0.569386	0.94	0.437653	0.521998	0.492039	0.762754	0.545011	0.569072	0.583236	0.695441	0.517271
17125	0.556677	0.901	0.524318	0.663784	0.837554	0.709471	0.168497	0.659871	0.323892	0.452018	0.670688
48191	0.529611	0.799	0.82	0.8515	0.88	0.48	0.15	0.726667	0.0233333	0.05	0.785
26163	0.563936	0.924	0.577052	0.474956	0.28064	0.717622	0.716006	0.705633	0.568168	0.351493	0.683857
51005	0.555303	0.897	0.519925	0.684786	0.699415	0.429163	0.226192	0.561018	0.47079	0.66607	0.740367
21153	0.539065	0.84	0.703999	0.792562	0.846815	0.619721	0.0845358	0.61194	0.0520667	0.240567	0.899376
54011	0.567001	0.932	0.502046	0.490696	0.477263	0.565032	0.472861	0.603793	0.470275	0.781703	0.739344
40035	0.554703	0.894	0.572136	0.640959	0.89793	0.668902	0.241158	0.600704	0.211505	0.332358	0.826674
1107	0.546371	0.867	0.628656	0.73289	0.847047	0.730878	0.127208	0.561438	0.170726	0.280351	0.838143
48245	0.562113	0.917	0.50997	0.565389	0.6974	0.616123	0.529566	0.563797	0.6083	0.378364	0.590112
22031	0.547507	0.871	0.6034	0.732717	0.802116	0.785671	0.153376	0.496393	0.177001	0.423393	0.753499
37107	0.549485	0.879	0.682843	0.616582	0.89239	0.532074	0.186287	0.617934	0.266899	0.346365	0.803992
48373	0.544655	0.864	0.635488	0.747	0.919943	0.723571	0.191619	0.481536	0.184078	0.290642	0.72802
47073	0.550746	0.881	0.547702	0.724043	0.593463	0.495544	0.226107	0.51474	0.276589	0.778762	0.79976
5071	0.544044	0.861	0.638414	0.752417	0.888664	0.618448	0.230049	0.522865	0.325792	0.186339	0.733411
51089	0.544103	0.862	0.663207	0.723989	0.59874	0.54689	0.198674	0.577063	0.32117	0.434418	0.832776
20035	0.565579	0.93	0.538622	0.459105	0.779159	0.492545	0.232954	0.660384	0.534272	0.765035	0.628132
13003	0.531526	0.808	0.805808	0.802638	0.680889	0.690358	0.12923	0.570944	0.0878935	0.194007	0.821968
51640	0.541902	0.852	0.702931	0.718356	0.332175	0.501737	0.255021	0.645523	0.538856	0.326653	0.855868
21033	0.555413	0.898	0.488406	0.688593	0.901841	0.613108	0.232528	0.52207	0.303476	0.474184	0.774507
21007	0.560066	0.913	0.501529	0.589856	0.859247	0.70859	0.234048	0.505717	0.40504	0.499562	0.737003
13069	0.547792	0.873	0.629371	0.682637	0.653342	0.637897	0.17261	0.53033	0.33563	0.526491	0.761816
22009	0.544732	0.864	0.645958	0.717348	0.873637	0.643471	0.145749	0.588859	0.136225	0.366125	0.785219
29087	0.564215	0.926	0.386066	0.624935	0.867677	0.58787	0.179378	0.623306	0.310889	0.809587	0.688228
18121	0.548689	0.875	0.549436	0.738335	0.803478	0.707304	0.194596	0.600352	0.313167	0.347916	0.683621
22127	0.547619	0.872	0.548285	0.756613	0.680395	0.75872	0.132924	0.554427	0.422904	0.36186	0.712439
54019	0.548758	0.875	0.557156	0.725364	0.414747	0.48511	0.188765	0.607738	0.365358	0.750978	0.843608
12027	0.533479	0.816	0.718998	0.836755	0.804291	0.441685	0.238141	0.54792	0.224386	0.321911	0.667225
17051	0.551652	0.886	0.56844	0.659322	0.721963	0.71662	0.220888	0.617185	0.376666	0.468568	0.615218
37007	0.546122	0.867	0.656178	0.671072	0.891006	0.574306	0.199856	0.63132	0.214043	0.319791	0.757529
13251	0.547747	0.873	0.661044	0.636347	0.773624	0.598271	0.0865143	0.603634	0.155009	0.602819	0.812463
5033	0.556495	0.899	0.49512	0.640259	0.837636	0.75162	0.330282	0.459912	0.316083	0.488272	0.689267
28019	0.550455	0.88	0.605145	0.638382	0.87887	0.777815	0.0791023	0.495903	0.19449	0.473164	0.811222
13093	0.543406	0.859	0.701306	0.668954	0.693867	0.856008	0.198535	0.656743	0.282972	0.140976	0.691288
21031	0.54382	0.86	0.577351	0.784244	0.755242	0.663146	0.134291	0.524774	0.183129	0.477536	0.794665
39053	0.555083	0.896	0.527629	0.629364	0.594502	0.672006	0.195684	0.565684	0.272929	0.732956	0.804993
5133	0.544328	0.863	0.630055	0.719581	0.82135	0.743252	0.149246	0.495754	0.260273	0.381659	0.697784
5069	0.557014	0.903	0.547291	0.570711	0.675389	0.686883	0.304434	0.584194	0.253874	0.634648	0.755698
37187	0.551391	0.885	0.659014	0.559721	0.943033	0.556054	0.12189	0.656628	0.212234	0.430153	0.823795
22121	0.56796	0.936	0.420238	0.49974	0.832706	0.705445	0.502976	0.374689	0.549	0.683209	0.543634
5081	0.553128	0.89	0.546226	0.639856	0.848798	0.773426	0.178013	0.500357	0.329719	0.382269	0.779484
21055	0.552168	0.887	0.448525	0.751967	0.902298	0.689696	0.197433	0.564302	0.189516	0.426444	0.79933
21019	0.561583	0.916	0.477055	0.553962	0.482632	0.604989	0.387579	0.564795	0.579987	0.63162	0.771625
13299	0.547126	0.87	0.580311	0.704817	0.668784	0.581927	0.260293	0.598837	0.391257	0.348909	0.789002
31053	0.562924	0.92	0.528166	0.47165	0.812069	0.488896	0.364983	0.575996	0.577048	0.779904	0.467601
54089	0.542265	0.853	0.616492	0.754773	0.480313	0.497182	0.0847227	0.571615	0.157742	0.8844	0.833143
48435	0.532667	0.812	0.65	0.8915	0.923333	0.445	0.125	0.476667	0.27	0.52	0.4925
28007	0.541083	0.848	0.637167	0.746864	0.817728	0.749829	0.113657	0.578923	0.302794	0.139752	0.783029
42097	0.553487	0.891	0.467028	0.693451	0.311656	0.713025	0.322406	0.644715	0.413765	0.766753	0.648583
13303	0.547667	0.872	0.634079	0.630195	0.633403	0.760489	0.147186	0.59799	0.273291	0.487192	0.765179
29007	0.549197	0.877	0.536943	0.699236	0.674495	0.593225	0.215775	0.555651	0.266981	0.706954	0.693516
18163	0.567112	0.933	0.453075	0.459573	0.646697	0.645737	0.53023	0.618308	0.670008	0.479853	0.600527
5111	0.545921	0.866	0.549905	0.743349	0.828938	0.74564	0.214823	0.582165	0.110309	0.331714	0.806443
28065	0.533002	0.814	0.685547	0.839503	0.814806	0.74928	0.0609448	0.589796	0.0728563	0.109208	0.875077
8023	0.522225	0.764	0.868923	0.849548	0.727244	0.489207	0.0608299	0.636778	0.0487578	0.304133	0.714603
1129	0.544549	0.863	0.594523	0.720088	0.844294	0.630367	0.11552	0.488954	0.307724	0.383784	0.815686
21133	0.535205	0.825	0.74395	0.738736	0.613584	0.589306	0.110049	0.644036	0.0687307	0.405669	0.902782
21189	0.532848	0.813	0.72346	0.80023	0.86436	0.587879	0.0915393	0.654743	0.0852566	0.131539	0.856628
21039	0.55062	0.881	0.460647	0.73912	0.886041	0.734758	0.255447	0.579176	0.207001	0.329603	0.763786
22105	0.551986	0.887	0.571943	0.600906	0.819107	0.550382	0.404087	0.460169	0.392676	0.501278	0.667327
39081	0.55985	0.912	0.476372	0.551831	0.40813	0.701125	0.321031	0.659257	0.395933	0.746466	0.778505
12013	0.544046	0.861	0.594401	0.717733	0.904998	0.613556	0.0870784	0.535745	0.15248	0.682065	0.608357
21103	0.549413	0.879	0.474683	0.739115	0.754689	0.555099	0.259435	0.561037	0.22509	0.62121	0.754357
13283	0.530983	0.804	0.692251	0.852874	0.744223	0.742005	0.0946732	0.608887	0.140436	0.115989	0.787509
13021	0.560519	0.915	0.547315	0.464302	0.526006	0.793662	0.504327	0.60485	0.568755	0.353799	0.681655
48087	0.523481	0.772	0.784	0.8915	0.95	0.42	0.04	0.67	0.253333	0	0.7025
19137	0.551859	0.886	0.473403	0.690611	0.884824	0.461549	0.21054	0.687287	0.427221	0.549194	0.582103
45061	0.544127	0.862	0.674704	0.628012	0.87072	0.67125	0.148392	0.647844	0.170002	0.227556	0.858663
40071	0.550773	0.882	0.573604	0.60945	0.830299	0.494865	0.238212	0.626152	0.451117	0.361289	0.771965
39131	0.541686	0.85	0.576171	0.76986	0.687816	0.613184	0.201528	0.549287	0.150636	0.46785	0.858841
12049	0.532766	0.813	0.750651	0.753587	0.741346	0.499424	0.234378	0.556783	0.179224	0.456028	0.623477
22041	0.533197	0.815	0.674602	0.819767	0.856812	0.627368	0.139868	0.555556	0.040195	0.239048	0.845554
1035	0.542761	0.856	0.600281	0.719993	0.830252	0.646954	0.130881	0.505303	0.139958	0.43047	0.880758
39031	0.550138	0.88	0.519779	0.667595	0.568305	0.633796	0.127208	0.61065	0.391797	0.705048	0.727068
12007	0.542478	0.855	0.595749	0.722522	0.646832	0.48213	0.227348	0.553124	0.259105	0.675228	0.720266
1037	0.542346	0.854	0.457681	0.857423	0.695518	0.864894	0.102172	0.534645	0.145004	0.4884	0.735375
20057	0.541468	0.85	0.626062	0.703864	0.848488	0.314767	0.237749	0.561293	0.461863	0.642794	0.476332
47107	0.544152	0.862	0.56839	0.713007	0.694846	0.518789	0.284496	0.515897	0.295767	0.514125	0.792052
28131	0.551503	0.885	0.483207	0.656865	0.896371	0.606081	0.123772	0.440359	0.155076	0.889333	0.71246
48241	0.540426	0.846	0.580238	0.758357	0.813392	0.694598	0.185907	0.492138	0.349951	0.282989	0.706265
21191	0.549783	0.879	0.463006	0.707047	0.842609	0.632606	0.203631	0.570724	0.191173	0.634424	0.702827
29123	0.552237	0.888	0.474483	0.651346	0.839044	0.604197	0.111693	0.567893	0.297915	0.680614	0.74295
34017	0.555269	0.897	0.594381	0.475218	0.247636	0.416527	0.834846	0.553367	0.866486	0.659653	0.349309
13141	0.532729	0.813	0.576375	0.898616	0.691475	0.835533	0.113401	0.64426	0.0610662	0.16664	0.807193
21193	0.537717	0.835	0.640627	0.743606	0.666153	0.601119	0.147901	0.587313	0.159827	0.45498	0.837926
48363	0.540906	0.848	0.609167	0.71757	0.681454	0.569075	0.160387	0.584351	0.332011	0.549578	0.664564
29065	0.543377	0.858	0.55227	0.72203	0.829228	0.552042	0.0964796	0.56675	0.0665458	0.732049	0.772997
21155	0.542495	0.855	0.604322	0.684679	0.693317	0.556966	0.216652	0.529354	0.179855	0.649512	0.767799
13129	0.541777	0.851	0.576169	0.725441	0.749418	0.752687	0.376432	0.492895	0.369135	0.195942	0.63787
39033	0.551193	0.883	0.498704	0.632008	0.475052	0.643217	0.252106	0.660155	0.42905	0.621034	0.749415
12107	0.535731	0.827	0.701692	0.706266	0.664845	0.475279	0.193252	0.547658	0.210068	0.535624	0.786893
5099	0.550266	0.88	0.554372	0.590375	0.882864	0.823791	0.127213	0.657891	0.213504	0.300863	0.80152
13071	0.52937	0.798	0.762328	0.756481	0.597109	0.723975	0.171374	0.599708	0.379226	0.012051	0.762074
21141	0.545842	0.866	0.511342	0.70922	0.75064	0.634444	0.199134	0.554729	0.430936	0.339304	0.782826
29127	0.556834	0.902	0.48451	0.537269	0.69653	0.622794	0.380608	0.570905	0.479352	0.575446	0.664088
1025	0.538439	0.838	0.646183	0.705915	0.75589	0.717691	0.151284	0.516229	0.17963	0.329061	0.844063
13105	0.534131	0.819	0.696328	0.73244	0.5943	0.730743	0.182575	0.593629	0.292305	0.145996	0.838861
1093	0.540234	0.845	0.571074	0.74479	0.746137	0.635489	0.10907	0.514549	0.175216	0.577066	0.788714
5131	0.554399	0.894	0.522192	0.537989	0.698207	0.650645	0.390287	0.543592	0.415066	0.582623	0.648993
19067	0.554123	0.893	0.440289	0.614344	0.821502	0.450034	0.182283	0.614651	0.63582	0.679109	0.549075
45059	0.54029	0.845	0.601727	0.699747	0.632222	0.609068	0.206982	0.550112	0.404386	0.400319	0.758046
28085	0.547164	0.87	0.53682	0.638587	0.831167	0.643855	0.196963	0.499262	0.332639	0.522635	0.722544
1019	0.542878	0.856	0.512561	0.736691	0.775708	0.820105	0.135225	0.44667	0.22436	0.444547	0.790036
21157	0.557698	0.905	0.356985	0.624779	0.833024	0.706366	0.207626	0.432933	0.398643	0.743173	0.715751
54073	0.551351	0.884	0.466466	0.629223	0.666811	0.441552	0.248535	0.512271	0.387818	0.827328	0.782156
21089	0.559739	0.911	0.448986	0.493424	0.631726	0.552294	0.2887	0.543558	0.534676	0.777144	0.767145
22049	0.538657	0.839	0.57957	0.738226	0.683001	0.745104	0.12763	0.558141	0.119814	0.544483	0.751948
21061	0.531925	0.811	0.587272	0.85042	0.767765	0.646909	0.165833	0.539355	0.102073	0.334676	0.793021
13293	0.542011	0.852	0.588117	0.667633	0.591601	0.836023	0.207645	0.621742	0.242631	0.313252	0.809456
48387	0.538238	0.837	0.601925	0.721383	0.784737	0.783318	0.117898	0.591902	0.0670305	0.40042	0.775529
47177	0.53476	0.822	0.628584	0.753315	0.779088	0.490207	0.169427	0.53571	0.267875	0.385073	0.803564
48113	0.54857	0.875	0.57994	0.551416	0.468647	0.648565	0.659557	0.517191	0.590808	0.474404	0.446604
22113	0.538285	0.838	0.551496	0.76387	0.917487	0.585931	0.235314	0.47907	0.358227	0.326153	0.627015
5049	0.535238	0.825	0.624817	0.743085	0.844089	0.695423	0.109245	0.572014	0.0382074	0.379028	0.811232
54055	0.544375	0.863	0.574296	0.627659	0.46236	0.477174	0.242555	0.620568	0.265342	0.768449	0.860969
13037	0.530399	0.802	0.638408	0.813352	0.855381	0.886143	0.0585291	0.633008	0.0920478	0.0518295	0.744888
48481	0.537641	0.835	0.608448	0.712078	0.872476	0.593382	0.232804	0.544096	0.191309	0.468232	0.615947
48247	0.515193	0.732	0.872674	0.851742	0.716368	0.763821	0.0251685	0.561835	0.182547	0	0.662584
37181	0.536803	0.832	0.606271	0.728594	0.799093	0.579425	0.262633	0.628802	0.384039	0.0539301	0.788435
21107	0.549294	0.878	0.483341	0.622687	0.83079	0.569448	0.259561	0.536928	0.341818	0.523919	0.775148
39079	0.541173	0.849	0.556978	0.686912	0.542411	0.647496	0.173807	0.625964	0.292796	0.521167	0.823023
37015	0.531877	0.81	0.688963	0.719562	0.804763	0.565164	0.0850881	0.672604	0.160857	0.285132	0.80476
48067	0.536591	0.831	0.60387	0.719715	0.817175	0.74825	0.157806	0.532349	0.212783	0.305982	0.731389
1073	0.558803	0.908	0.482562	0.440097	0.528198	0.777856	0.548009	0.537838	0.564946	0.55821	0.591511
48145	0.53481	0.823	0.600795	0.753598	0.557139	0.79529	0.184693	0.662793	0.236129	0.285948	0.736904
17149	0.545308	0.865	0.52918	0.635019	0.682597	0.680827	0.164605	0.646105	0.367194	0.588748	0.613495
29045	0.542296	0.853	0.468572	0.747979	0.825283	0.595168	0.159965	0.503057	0.382631	0.472874	0.725132
48225	0.539178	0.842	0.569402	0.700452	0.713873	0.810782	0.132201	0.566607	0.228329	0.460939	0.670019
17077	0.55506	0.896	0.653519	0.325181	0.705679	0.787451	0.334212	0.623622	0.31387	0.738591	0.513414
1067	0.543436	0.859	0.458566	0.728765	0.771168	0.757095	0.106308	0.482991	0.297771	0.537703	0.750554
48289	0.531328	0.806	0.633831	0.768948	0.697699	0.734457	0.153695	0.503294	0.0914374	0.564194	0.634396
39141	0.5465	0.868	0.512014	0.617602	0.542221	0.592116	0.274521	0.603046	0.266138	0.747934	0.762912
54015	0.529031	0.797	0.597521	0.844238	0.575721	0.563961	0.0705265	0.566423	0.130478	0.560148	0.852261
18177	0.546054	0.866	0.519114	0.615606	0.593527	0.541579	0.393411	0.650364	0.453842	0.43819	0.70885
37045	0.542357	0.854	0.603535	0.595981	0.609682	0.620835	0.260181	0.545029	0.462073	0.442273	0.741627
21109	0.523942	0.774	0.691376	0.839048	0.821135	0.64056	0.121631	0.58382	0.0642987	0.0743393	0.879271
18067	0.554106	0.893	0.436406	0.546113	0.636182	0.510575	0.432386	0.577815	0.646221	0.533745	0.667513
1023	0.534293	0.82	0.59654	0.742153	0.919589	0.658332	0.100382	0.569236	0.0632423	0.298195	0.860968
13313	0.538639	0.838	0.583664	0.676546	0.694603	0.646474	0.438422	0.480309	0.407331	0.345754	0.57465
47071	0.536616	0.832	0.540331	0.754903	0.698885	0.558579	0.206968	0.469107	0.133752	0.629111	0.837905
1119	0.542982	0.857	0.766575	0.40951	0.873427	0.810401	0.11884	0.695558	0.0517754	0.328672	0.832078
13065	0.525726	0.781	0.707433	0.777087	0.698022	0.628038	0.137967	0.682758	0.128676	0.065981	0.905574
48109	0.506148	0.684	0.87	0.9645	0.736667	0.495	0.165	0.593333	0.0133333	0	0.7175
19045	0.55525	0.896	0.435448	0.515013	0.741936	0.558622	0.340522	0.644145	0.526723	0.696665	0.538176
29187	0.545551	0.866	0.502903	0.621226	0.684498	0.588063	0.238852	0.578459	0.348761	0.639449	0.70775
28043	0.539702	0.843	0.561387	0.667843	0.777377	0.653067	0.272089	0.548611	0.401907	0.194265	0.780769
37185	0.529542	0.799	0.655046	0.755697	0.8536	0.602292	0.10206	0.55639	0.105985	0.301746	0.833058
45081	0.531776	0.809	0.63373	0.73649	0.776269	0.647409	0.110649	0.538578	0.168259	0.465663	0.708934
51135	0.534919	0.823	0.589088	0.723649	0.61384	0.596742	0.177373	0.597662	0.144264	0.584301	0.787353
1099	0.527306	0.789	0.706492	0.741676	0.757885	0.725069	0.0740866	0.472977	0.2082	0.219265	0.840102
21221	0.541829	0.851	0.506957	0.679105	0.871455	0.657822	0.12744	0.389959	0.226085	0.661923	0.755714
47121	0.535016	0.824	0.536295	0.772179	0.728906	0.559701	0.219456	0.40097	0.210094	0.581205	0.80634
40097	0.539727	0.843	0.535142	0.688449	0.851766	0.695646	0.208368	0.486908	0.175807	0.414732	0.800723
40063	0.53396	0.818	0.641136	0.686214	0.807251	0.72827	0.115472	0.581935	0.145688	0.246253	0.853421
17045	0.546323	0.867	0.462163	0.641175	0.491883	0.646303	0.248472	0.633587	0.502598	0.686188	0.604543
21195	0.531387	0.807	0.649858	0.721219	0.673032	0.585789	0.167847	0.567446	0.0887956	0.491678	0.836819
22019	0.54937	0.878	0.49837	0.54453	0.798616	0.606049	0.427134	0.471923	0.615911	0.390258	0.591537
40033	0.541354	0.849	0.54236	0.644671	0.856067	0.527247	0.048633	0.592722	0.349639	0.547377	0.763473
21167	0.545204	0.865	0.46925	0.647467	0.737974	0.553977	0.266938	0.520675	0.300862	0.692915	0.716782
47039	0.533973	0.818	0.57404	0.743216	0.822676	0.565552	0.165411	0.503008	0.142134	0.476551	0.813165
1049	0.533236	0.816	0.586702	0.742886	0.714285	0.697603	0.160201	0.497384	0.229514	0.377951	0.792602
29163	0.536189	0.83	0.488414	0.787109	0.763599	0.655053	0.179716	0.509792	0.308129	0.435555	0.698334
8089	0.536797	0.832	0.713965	0.549798	0.602022	0.37595	0.196279	0.718747	0.187159	0.810786	0.676471
21059	0.551562	0.886	0.468305	0.529582	0.681996	0.65712	0.408041	0.521324	0.585742	0.453358	0.658593
13063	0.542785	0.856	0.681514	0.472319	0.550168	0.811478	0.537735	0.588239	0.418458	0.179896	0.645257
48037	0.55334	0.89	0.473755	0.489873	0.749022	0.689216	0.345713	0.514204	0.460172	0.637727	0.620375
39047	0.538727	0.839	0.509901	0.716179	0.521192	0.535606	0.267673	0.633885	0.389785	0.502871	0.771451
28011	0.539294	0.842	0.666612	0.545892	0.707961	0.652956	0.230344	0.665113	0.237223	0.369097	0.778452
17181	0.537648	0.835	0.559044	0.682203	0.777355	0.811727	0.220974	0.542771	0.257166	0.316932	0.670659
21003	0.534915	0.823	0.53388	0.754574	0.773253	0.606898	0.143949	0.497631	0.187364	0.523077	0.793606
40137	0.539636	0.843	0.532027	0.669372	0.790156	0.493308	0.216868	0.554494	0.304887	0.551391	0.744224
47143	0.535757	0.827	0.641595	0.62792	0.783687	0.521375	0.200313	0.49791	0.259677	0.507591	0.781746
17199	0.551271	0.884	0.498248	0.490651	0.718222	0.695048	0.296808	0.558433	0.457346	0.686209	0.560472
22085	0.532465	0.812	0.6105	0.715671	0.768215	0.778223	0.0922181	0.495789	0.113797	0.471693	0.746074
35053	0.533944	0.818	0.684654	0.613916	0.732305	0.430786	0.1216	0.485607	0.326753	0.794854	0.615022
22021	0.530893	0.803	0.628623	0.724811	0.809417	0.684667	0.130086	0.525058	0.0706813	0.432761	0.771934
48291	0.528993	0.796	0.608492	0.773953	0.899926	0.662964	0.239599	0.495959	0.258867	0.206964	0.614217
54109	0.525221	0.78	0.617422	0.832725	0.561097	0.538363	0.0717367	0.576713	0.075083	0.551952	0.901897
39029	0.54213	0.852	0.497159	0.645456	0.391094	0.748836	0.232956	0.61787	0.383522	0.650009	0.712266
31079	0.540708	0.846	0.510584	0.654346	0.844186	0.412747	0.375242	0.54955	0.667406	0.460874	0.391435
48343	0.53552	0.827	0.63145	0.625814	0.854148	0.747424	0.152818	0.586042	0.136615	0.391606	0.69376
13161	0.522709	0.767	0.718944	0.765586	0.669401	0.732503	0.116309	0.534402	0.166276	0.154248	0.846711
21083	0.542115	0.852	0.535715	0.599405	0.776624	0.697227	0.198582	0.553136	0.340415	0.420047	0.75788
22083	0.525874	0.781	0.635849	0.787099	0.859478	0.624086	0.184964	0.559719	0.130329	0.131113	0.820228
45047	0.543453	0.86	0.582634	0.519263	0.687085	0.635696	0.250503	0.563271	0.410417	0.584068	0.658138
48429	0.524042	0.774	0.647626	0.803351	0.757676	0.545576	0.154362	0.631529	0.191396	0.354703	0.63016
17201	0.547856	0.873	0.511195	0.510303	0.581523	0.433776	0.455304	0.589701	0.649995	0.657595	0.541309
5011	0.526769	0.787	0.644822	0.753591	0.817208	0.688265	0.1093	0.555014	0.135415	0.204456	0.832845
1041	0.535419	0.826	0.488083	0.754062	0.852987	0.78245	0.131219	0.523937	0.12963	0.359123	0.797278
16087	0.527899	0.793	0.608879	0.766307	0.636284	0.557067	0.134066	0.637358	0.0337373	0.631721	0.74567
21119	0.524969	0.778	0.708226	0.71546	0.732156	0.596247	0.0773709	0.589475	0.0752186	0.351457	0.879112
13201	0.526042	0.782	0.592474	0.81028	0.863981	0.777581	0.0964668	0.555056	0.100618	0.179107	0.758819
13101	0.526289	0.784	0.579821	0.815155	0.718181	0.611625	0.0491562	0.591861	0.146625	0.579499	0.644677
18131	0.539775	0.844	0.496402	0.65519	0.555674	0.655588	0.211555	0.602936	0.347949	0.63363	0.699052
29181	0.523407	0.771	0.635473	0.810671	0.872687	0.759292	0.108351	0.581509	0.0559639	0	0.886714
28067	0.537244	0.833	0.533002	0.659201	0.872507	0.731721	0.25845	0.535421	0.286534	0.260069	0.698288
21115	0.531807	0.81	0.635026	0.65307	0.760456	0.550471	0.202379	0.545954	0.172822	0.455902	0.810188
18123	0.547853	0.873	0.360645	0.637798	0.866195	0.608547	0.369749	0.5489	0.376245	0.543973	0.618627
18075	0.537998	0.836	0.471805	0.703618	0.644866	0.676485	0.232366	0.646476	0.371382	0.383682	0.711305
28099	0.531019	0.805	0.628719	0.671378	0.861645	0.787511	0.131902	0.552679	0.189948	0.131405	0.82398
41045	0.527915	0.793	0.649355	0.706472	0.490178	0.623152	0.185214	0.588837	0.235978	0.607844	0.664203
19057	0.546571	0.869	0.475192	0.543948	0.754372	0.573618	0.325467	0.645505	0.551721	0.506174	0.54314
21219	0.528851	0.795	0.597116	0.738734	0.80215	0.654871	0.14774	0.552837	0.296089	0.21856	0.751557
21081	0.534598	0.821	0.490291	0.74163	0.731101	0.581571	0.305222	0.508859	0.163045	0.579028	0.710638
21161	0.540533	0.846	0.519032	0.599091	0.731969	0.510474	0.287482	0.545388	0.253555	0.667989	0.749819
5059	0.535312	0.826	0.536213	0.674912	0.820417	0.685296	0.214142	0.532429	0.287028	0.324107	0.743261
40029	0.524639	0.775	0.601442	0.801664	0.912186	0.723443	0.127213	0.56836	0.110273	0	0.877172
1113	0.542465	0.854	0.562939	0.519248	0.490527	0.843448	0.387025	0.547682	0.305337	0.480031	0.745944
12063	0.529019	0.796	0.602603	0.721149	0.77834	0.674976	0.137559	0.554054	0.196739	0.362213	0.733537
48215	0.527613	0.792	0.731264	0.615059	0.511673	0.778474	0.348999	0.546013	0.453025	0.293117	0.47089
29009	0.531606	0.809	0.594829	0.679003	0.861096	0.548607	0.122686	0.562239	0.294404	0.381946	0.739643
42087	0.534533	0.821	0.471262	0.749265	0.387534	0.635548	0.306461	0.631948	0.427752	0.525516	0.675507
47173	0.521678	0.762	0.628733	0.822918	0.757483	0.684639	0.236638	0.495147	0.127241	0.12578	0.816525
48277	0.538012	0.837	0.547017	0.609792	0.742146	0.703802	0.223296	0.560277	0.245458	0.540663	0.669659
40095	0.526471	0.785	0.559538	0.803662	0.891747	0.650266	0.196285	0.497819	0.137884	0.220528	0.780512
18019	0.551167	0.883	0.418265	0.499201	0.685581	0.622567	0.544326	0.50098	0.442304	0.643832	0.603444
47089	0.541151	0.849	0.470293	0.622517	0.663705	0.707906	0.361135	0.446948	0.171791	0.696965	0.729095
29213	0.543062	0.857	0.525885	0.53174	0.7863	0.628293	0.210155	0.471953	0.361935	0.714827	0.65647
48101	0.50713	0.69	0.826	0.8765	0.876667	0.535	0.03	0.68	0.01	0	0.73
39061	0.55284	0.889	0.449822	0.425747	0.456424	0.647039	0.657324	0.605777	0.649346	0.529577	0.554503
48457	0.526541	0.785	0.562131	0.783755	0.824034	0.749497	0.11749	0.466583	0.211818	0.412386	0.611175
40007	0.528084	0.793	0.539417	0.778055	0.941914	0.455895	0.0260416	0.557266	0.194045	0.607235	0.652891
45071	0.537435	0.834	0.562875	0.585967	0.725221	0.578724	0.177674	0.537504	0.253363	0.727007	0.688583
28151	0.526642	0.785	0.721957	0.618213	0.518553	0.652264	0.287866	0.688092	0.24359	0.151196	0.858051
47135	0.527575	0.791	0.636842	0.686477	0.765412	0.548826	0.0955871	0.548826	0.112038	0.506235	0.847935
19115	0.534697	0.822	0.480159	0.714454	0.841966	0.610105	0.151689	0.576597	0.314988	0.672952	0.449367
48217	0.535011	0.824	0.532252	0.65577	0.714205	0.712864	0.264216	0.544163	0.18373	0.575283	0.632618
5047	0.537825	0.836	0.482879	0.653778	0.881406	0.739497	0.135079	0.554853	0.19988	0.397497	0.795551
13019	0.523367	0.771	0.622082	0.773846	0.613961	0.73283	0.0879298	0.546285	0.206283	0.349168	0.777918
1111	0.530456	0.802	0.533411	0.732844	0.745139	0.788926	0.123126	0.512345	0.0710031	0.496418	0.770887
29145	0.542588	0.855	0.454059	0.59306	0.871666	0.619385	0.2562	0.496948	0.535205	0.387999	0.668767
22023	0.536239	0.83	0.478627	0.680764	0.937539	0.539505	0.155708	0.375951	0.272445	0.828844	0.556769
17185	0.546696	0.869	0.453477	0.514824	0.725379	0.694291	0.253926	0.628478	0.40247	0.687359	0.560063
18149	0.531548	0.808	0.487883	0.751778	0.572018	0.620293	0.24736	0.57659	0.327319	0.435184	0.765507
46017	0.507333	0.691	0.812	0.8615	0.853333	0.495	0.02	0.623333	0.0133333	0	0.8875
51117	0.524768	0.777	0.569273	0.789489	0.551294	0.618282	0.142742	0.53946	0.194442	0.505558	0.812369
19007	0.534621	0.821	0.580129	0.598629	0.856966	0.544403	0.171096	0.684779	0.361485	0.3756	0.638499
21199	0.530156	0.801	0.593694	0.665293	0.696539	0.50575	0.253434	0.524321	0.249146	0.473919	0.80931
21207	0.523643	0.772	0.616645	0.756047	0.702852	0.56446	0.11853	0.491622	0.197837	0.426583	0.83821
13261	0.53134	0.807	0.73526	0.495539	0.675186	0.848251	0.214824	0.610147	0.347805	0.0935596	0.761485
1123	0.529453	0.798	0.570285	0.694437	0.607372	0.832395	0.164611	0.559373	0.210695	0.333968	0.791943
18109	0.546539	0.868	0.361515	0.595655	0.746748	0.591534	0.375572	0.449756	0.439664	0.745105	0.613302
42077	0.546589	0.869	0.484919	0.471179	0.394806	0.710438	0.638542	0.554435	0.687892	0.488606	0.488486
5097	0.517335	0.74	0.65905	0.822493	0.871115	0.703391	0.0602396	0.506575	0.072946	0.190149	0.770059
21053	0.519034	0.752	0.689393	0.759386	0.748922	0.527865	0.0648379	0.565261	0.106053	0.306085	0.903503
29071	0.543854	0.861	0.399925	0.601968	0.742867	0.475537	0.335465	0.47939	0.493003	0.806766	0.55976
18111	0.530225	0.802	0.544445	0.702172	0.610968	0.589088	0.215268	0.570074	0.468023	0.368207	0.703778
21091	0.543441	0.859	0.398571	0.608566	0.843659	0.722191	0.221429	0.427137	0.381335	0.605032	0.683046
16009	0.522643	0.766	0.617211	0.762748	0.584259	0.899507	0.0490139	0.481804	0.440765	0.0888532	0.779627
17021	0.543766	0.86	0.415492	0.583572	0.682033	0.703364	0.239471	0.613719	0.547177	0.523118	0.585944
18089	0.543092	0.857	0.531122	0.479353	0.433488	0.575003	0.594561	0.59297	0.652548	0.418225	0.610557
18169	0.544819	0.864	0.419167	0.559914	0.748558	0.614589	0.303972	0.620023	0.351179	0.599949	0.686019
45089	0.526734	0.786	0.615132	0.686451	0.770952	0.621873	0.116794	0.607169	0.164212	0.30194	0.856086
29091	0.537064	0.833	0.570547	0.544383	0.853121	0.611153	0.170343	0.555512	0.129413	0.620855	0.778245
21087	0.523284	0.771	0.568554	0.785451	0.747906	0.527907	0.138811	0.58747	0.078644	0.448011	0.826804
39059	0.533824	0.817	0.554858	0.608785	0.571899	0.662352	0.240088	0.623413	0.537475	0.234255	0.771289
13171	0.539005	0.84	0.590254	0.477861	0.648492	0.842062	0.215177	0.56462	0.266275	0.546273	0.700034
1087	0.526282	0.784	0.638258	0.658854	0.566207	0.891843	0.191988	0.637516	0.12535	0.220016	0.806504
1115	0.53632	0.831	0.433307	0.680608	0.722975	0.784993	0.294092	0.415922	0.32895	0.524031	0.642004
1043	0.530083	0.801	0.502892	0.721439	0.698324	0.724393	0.25361	0.478457	0.26809	0.427726	0.695815
28111	0.529889	0.8	0.575976	0.651453	0.858648	0.663126	0.0872273	0.507395	0.124601	0.500702	0.799875
22001	0.522226	0.764	0.622922	0.736094	0.755534	0.589455	0.275715	0.532914	0.379444	0.0900809	0.717872
6025	0.524725	0.776	0.741618	0.570562	0.180342	0.690406	0.345197	0.509556	0.544403	0.642369	0.498073
18009	0.534255	0.819	0.49197	0.648619	0.63935	0.672617	0.309264	0.667905	0.39626	0.24245	0.739865
21009	0.528552	0.795	0.573	0.670099	0.746606	0.569389	0.217836	0.566147	0.290279	0.339385	0.784225
5075	0.535973	0.829	0.551835	0.555194	0.804243	0.801337	0.217006	0.515729	0.0816652	0.590216	0.706528
48063	0.528859	0.796	0.66834	0.563434	0.840606	0.742786	0.172709	0.550568	0.268248	0.296831	0.656209
48163	0.514336	0.728	0.703602	0.787307	0.669951	0.591608	0.183769	0.54009	0.282832	0.322456	0.54741
40121	0.531232	0.806	0.55551	0.629898	0.846562	0.609824	0.213003	0.527397	0.291605	0.356183	0.751107
13285	0.531436	0.807	0.614836	0.563193	0.666066	0.857224	0.292014	0.568299	0.26673	0.244565	0.709999
39155	0.53914	0.841	0.456811	0.58227	0.36131	0.727372	0.35598	0.630876	0.407374	0.603165	0.7271
37163	0.523128	0.77	0.666652	0.66031	0.800498	0.61164	0.147369	0.594499	0.240429	0.228564	0.758195
28023	0.529929	0.801	0.507006	0.694816	0.909478	0.727462	0.081535	0.521287	0.10208	0.454847	0.770848
45029	0.525495	0.78	0.635329	0.646142	0.701485	0.640374	0.149173	0.495265	0.247151	0.373262	0.841273
39157	0.535842	0.828	0.436599	0.655224	0.335954	0.599809	0.275561	0.580576	0.538951	0.720693	0.67921
1027	0.522496	0.765	0.53789	0.78826	0.785775	0.76947	0.115059	0.487498	0.260964	0.135974	0.821576
40061	0.522638	0.766	0.647073	0.675781	0.936893	0.757053	0.0879786	0.530362	0.0523497	0.256466	0.759783
45065	0.527107	0.788	0.539369	0.702225	0.477905	0.749888	0.0787305	0.481769	0.301856	0.644166	0.768054
45027	0.519162	0.752	0.610008	0.773753	0.745267	0.636009	0.134722	0.534638	0.0775569	0.377049	0.783456
20147	0.540334	0.845	0.417947	0.583813	0.931556	0.376411	0.110778	0.621289	0.296698	0.855558	0.668955
20021	0.539151	0.841	0.497765	0.523535	0.908503	0.536838	0.182261	0.645099	0.409894	0.421201	0.727264
18031	0.541766	0.85	0.371817	0.602037	0.627447	0.555274	0.326234	0.538186	0.436225	0.860078	0.558599
22067	0.521759	0.762	0.588822	0.745091	0.72605	0.705011	0.190546	0.580374	0.263221	0.0704144	0.826302
29057	0.520782	0.758	0.668831	0.681813	0.809936	0.576038	0.12	0.63113	0.131822	0.273223	0.794248
51111	0.518247	0.746	0.583435	0.809363	0.629119	0.613241	0.0669197	0.601536	0.0861039	0.49088	0.783625
47069	0.524564	0.775	0.578387	0.700002	0.723974	0.602515	0.129591	0.606426	0.244423	0.292901	0.842855
17095	0.536873	0.833	0.554088	0.501972	0.714347	0.591819	0.346016	0.676283	0.483675	0.289309	0.674353
17169	0.526033	0.782	0.576702	0.673093	0.840049	0.709417	0.155057	0.550081	0.23698	0.376836	0.616086
13319	0.527303	0.788	0.648428	0.576486	0.603028	0.841317	0.116789	0.571122	0.168493	0.390451	0.829613
35029	0.501769	0.663	0.855127	0.8293	0.456834	0.401854	0.325733	0.653881	0.0252074	0.235748	0.732237
17157	0.536226	0.83	0.471699	0.590983	0.716042	0.762817	0.260829	0.537819	0.259741	0.662435	0.563669
48477	0.533794	0.817	0.523794	0.581786	0.87725	0.631046	0.235766	0.469606	0.432935	0.478632	0.573335
39015	0.533936	0.817	0.465796	0.637052	0.686681	0.604113	0.207098	0.524955	0.244139	0.690299	0.745288
5029	0.528789	0.795	0.556327	0.635272	0.889932	0.642416	0.222801	0.530732	0.278354	0.259136	0.74413
37071	0.533128	0.815	0.520096	0.591235	0.567919	0.59962	0.391951	0.540572	0.63268	0.331323	0.622754
22093	0.535121	0.825	0.472325	0.602466	0.911828	0.572623	0.249593	0.481278	0.314055	0.53772	0.674204
37061	0.517458	0.741	0.723923	0.667093	0.898022	0.564583	0.107304	0.594535	0.179258	0.212842	0.70956
18077	0.540801	0.847	0.445928	0.523313	0.756334	0.575631	0.342372	0.536784	0.341549	0.664092	0.681205
51057	0.525114	0.779	0.566774	0.683988	0.766384	0.541727	0.191439	0.445012	0.22099	0.549873	0.759841
1039	0.523898	0.773	0.553251	0.71853	0.821661	0.63227	0.123267	0.521314	0.197052	0.369888	0.777852
13295	0.52765	0.792	0.499779	0.704386	0.813633	0.738149	0.274104	0.567232	0.36945	0.118645	0.66347
44007	0.538	0.837	0.547686	0.469519	0.186382	0.404082	0.674948	0.610823	0.746876	0.619751	0.581929
21147	0.517566	0.741	0.725971	0.658975	0.728666	0.578712	0.139842	0.618614	0.0456581	0.276386	0.885271
1059	0.520851	0.758	0.582294	0.739658	0.741676	0.613297	0.14733	0.516582	0.250057	0.339773	0.756993
21117	0.546389	0.868	0.378337	0.482653	0.514902	0.537117	0.636645	0.500892	0.537053	0.817593	0.512311
51570	0.539164	0.841	0.538381	0.452021	0.313668	0.520815	0.586248	0.590763	0.601204	0.62921	0.620169
17123	0.538685	0.839	0.411217	0.587675	0.814273	0.612358	0.181371	0.61652	0.336424	0.696497	0.591835
40075	0.518629	0.748	0.631986	0.72386	0.821997	0.52883	0.0666359	0.653332	0.290772	0.0895956	0.860652
5001	0.526703	0.786	0.518998	0.689434	0.762248	0.616844	0.196368	0.592171	0.276307	0.325803	0.76215
39113	0.541791	0.851	0.489519	0.44682	0.338345	0.605927	0.558375	0.613945	0.640536	0.516772	0.665876
28077	0.524809	0.778	0.547202	0.691731	0.843638	0.693445	0.0564632	0.51304	0.11793	0.464705	0.795128
47033	0.523682	0.772	0.540146	0.716927	0.667144	0.545502	0.141571	0.578188	0.40133	0.296468	0.825862
21073	0.543274	0.858	0.394587	0.507371	0.725333	0.528889	0.437391	0.489009	0.31997	0.842415	0.644498
19111	0.537405	0.834	0.496842	0.510285	0.776546	0.581091	0.27469	0.645579	0.4772	0.505229	0.569187
5115	0.531109	0.806	0.581895	0.53802	0.887319	0.623206	0.308055	0.495839	0.427246	0.294	0.624407
39167	0.540227	0.844	0.391347	0.563881	0.496734	0.595634	0.307824	0.558199	0.453106	0.776452	0.718863
46031	0.50428	0.676	0.796523	0.805434	0.844373	0.46008	0.0205734	0.659396	0.128135	0	0.824009
28021	0.528394	0.794	0.725464	0.442394	0.894677	0.691512	0.119662	0.571405	0.0678388	0.369566	0.87303
19179	0.532133	0.811	0.558988	0.536951	0.751999	0.540147	0.256418	0.703903	0.464265	0.430913	0.545612
20009	0.533232	0.816	0.505362	0.570125	0.829195	0.383846	0.247285	0.642756	0.44284	0.553052	0.624625
48347	0.526795	0.787	0.672534	0.518387	0.674262	0.722254	0.254228	0.528372	0.286378	0.495281	0.589462
18135	0.528808	0.795	0.485495	0.668595	0.626924	0.669012	0.258257	0.679042	0.263203	0.43064	0.678109
37047	0.518627	0.748	0.639889	0.696602	0.853705	0.519159	0.136147	0.619302	0.167455	0.209716	0.825666
28147	0.51853	0.747	0.575561	0.762276	0.788786	0.69728	0.0740785	0.592837	0.101657	0.198958	0.875333
12133	0.51254	0.718	0.674101	0.768059	0.884011	0.627849	0.124195	0.503294	0.145845	0.145586	0.739922
19127	0.527454	0.789	0.506191	0.666316	0.813718	0.555625	0.273006	0.614125	0.313535	0.517	0.487571
40127	0.513974	0.725	0.651899	0.761951	0.908988	0.711236	0.098673	0.534228	0.0495263	0.0598174	0.84945
13091	0.523057	0.769	0.618191	0.631242	0.517885	0.74952	0.136111	0.539885	0.155706	0.601976	0.757001
20159	0.538745	0.84	0.477103	0.489144	0.816043	0.45948	0.164232	0.680167	0.432894	0.727847	0.601797
48073	0.520484	0.755	0.649624	0.643351	0.699597	0.7185	0.188639	0.549009	0.249188	0.308633	0.677813
51760	0.531777	0.809	0.607586	0.482008	0.228105	0.48992	0.660544	0.677301	0.705177	0.336846	0.598507
54051	0.537478	0.834	0.420867	0.566012	0.498618	0.62306	0.275899	0.589916	0.479332	0.591352	0.792245
29105	0.523274	0.77	0.53111	0.711396	0.816156	0.492664	0.242003	0.533007	0.133619	0.531152	0.718358
22011	0.527409	0.789	0.510946	0.655445	0.716098	0.642433	0.195168	0.444262	0.384645	0.561517	0.63617
20047	0.520083	0.754	0.492211	0.804765	0.91693	0.423815	0.134344	0.623904	0.290171	0.350133	0.644477
36057	0.52408	0.774	0.620509	0.604006	0.480269	0.422641	0.349841	0.749708	0.336997	0.507079	0.645667
54101	0.511211	0.711	0.65026	0.805421	0.676502	0.516	0.0345281	0.649277	0.0552634	0.336431	0.877218
28149	0.530954	0.804	0.540471	0.558589	0.812928	0.620509	0.283214	0.536082	0.306613	0.382453	0.737723
51037	0.514448	0.729	0.617604	0.778142	0.646314	0.600017	0.098692	0.568605	0.119274	0.390866	0.810514
21171	0.513001	0.719	0.639033	0.78265	0.77275	0.533999	0.0784883	0.577104	0.0643063	0.297665	0.871014
1103	0.531495	0.808	0.468358	0.620196	0.778648	0.650999	0.371948	0.454396	0.368978	0.42596	0.643973
21021	0.532904	0.814	0.496522	0.564513	0.683221	0.47766	0.345816	0.559954	0.335808	0.640512	0.692126
8087	0.519837	0.753	0.556665	0.739522	0.729062	0.392773	0.220596	0.518252	0.246941	0.795848	0.478875
22075	0.536478	0.831	0.426783	0.567037	0.924473	0.423659	0.464164	0.384893	0.415231	0.683077	0.538989
48155	0.514352	0.728	0.674	0.716	0.86	0.515	0.04	0.606667	0.02	0.63	0.5675
54095	0.526672	0.786	0.487888	0.67825	0.597345	0.516474	0.177676	0.551484	0.274858	0.66036	0.795716
13181	0.519016	0.751	0.556871	0.746536	0.710241	0.768768	0.125362	0.47174	0.272898	0.24826	0.770471
46137	0.501204	0.659	0.788	0.8345	0.88	0.485	0.01	0.633333	0.01	0	0.87
37027	0.521156	0.759	0.536256	0.726658	0.765096	0.460405	0.215789	0.534809	0.419847	0.324706	0.706841
18039	0.526006	0.782	0.471261	0.702763	0.433563	0.406839	0.440892	0.506712	0.687925	0.53889	0.545209
48293	0.512029	0.715	0.68004	0.744479	0.591187	0.744711	0.180222	0.561111	0.144192	0.263667	0.698651
22029	0.518374	0.747	0.579609	0.730034	0.739943	0.650475	0.264836	0.59148	0.161155	0.124984	0.822853
47045	0.522847	0.767	0.537786	0.690739	0.667755	0.459112	0.232136	0.570089	0.259118	0.530256	0.758632
37023	0.520749	0.757	0.570508	0.695575	0.766662	0.471918	0.250125	0.513719	0.34015	0.397598	0.680489
28153	0.524454	0.775	0.544461	0.654596	0.868262	0.671599	0.0868451	0.554043	0.213892	0.389451	0.736938
5039	0.530458	0.803	0.476214	0.608231	0.733046	0.7879	0.111015	0.574233	0.112164	0.520358	0.850967
21023	0.523006	0.768	0.500895	0.715545	0.795401	0.577264	0.147531	0.59893	0.102582	0.489343	0.779563
48361	0.537815	0.836	0.414482	0.53488	0.871359	0.589819	0.407679	0.464242	0.434856	0.516694	0.606321
5119	0.540414	0.845	0.48042	0.420827	0.663837	0.657274	0.544625	0.514436	0.569231	0.456604	0.556473
17031	0.536005	0.829	0.540682	0.439793	0.328098	0.570252	0.740696	0.593328	0.660356	0.553376	0.397462
1061	0.521011	0.759	0.53857	0.710035	0.743879	0.721592	0.108619	0.546235	0.20139	0.321958	0.796819
17161	0.533007	0.814	0.497631	0.532876	0.504632	0.43036	0.437361	0.63063	0.541394	0.712465	0.509715
21043	0.518781	0.749	0.600802	0.684952	0.821216	0.603719	0.167776	0.545956	0.202935	0.21462	0.827057
51740	0.535003	0.823	0.547893	0.445583	0.317854	0.430556	0.556071	0.617414	0.742987	0.469138	0.687531
45075	0.526002	0.781	0.65582	0.499248	0.635215	0.684684	0.21422	0.562446	0.273496	0.410634	0.798253
54049	0.534412	0.82	0.454627	0.547258	0.412603	0.432496	0.279815	0.585716	0.535568	0.828161	0.733467
20137	0.531037	0.805	0.394	0.667	0.916667	0.42	0.105	0.65	0.326667	0.81	0.49
19177	0.521588	0.761	0.527365	0.702933	0.835951	0.627768	0.115536	0.607325	0.255308	0.46	0.562103
13263	0.516658	0.738	0.564973	0.753451	0.726667	0.884849	0.12466	0.547369	0.102495	0.0631358	0.882326
48401	0.518989	0.75	0.525047	0.748046	0.748017	0.702935	0.158531	0.504813	0.360824	0.297681	0.625007
48079	0.496722	0.636	0.806	0.867	0.783333	0.235	0.02	0.606667	0.39	0	0.7625
5095	0.512678	0.718	0.619579	0.761169	0.623582	0.693849	0.222711	0.597636	0.0661797	0.171128	0.858265
5089	0.517977	0.744	0.529951	0.754991	0.867934	0.649871	0.0697436	0.507451	0.149672	0.368119	0.764059
18161	0.535111	0.824	0.350306	0.62614	0.704428	0.653722	0.284235	0.629222	0.391412	0.530074	0.64646
18153	0.531032	0.805	0.436826	0.611821	0.775446	0.692069	0.205795	0.620226	0.346498	0.437554	0.653055
1029	0.516833	0.739	0.51043	0.793001	0.811593	0.772526	0.134306	0.495886	0.170051	0.21623	0.747473
37103	0.513757	0.723	0.668598	0.689733	0.880074	0.497514	0.119074	0.648338	0.161681	0.144456	0.814346
29059	0.521218	0.76	0.482652	0.740179	0.867537	0.485972	0.0961755	0.522953	0.216588	0.551169	0.727738
47115	0.524797	0.777	0.443664	0.711292	0.874972	0.536418	0.22441	0.491566	0.246957	0.40932	0.784574
39023	0.532255	0.811	0.468965	0.550573	0.37337	0.629872	0.407239	0.625154	0.55583	0.428326	0.750963
29141	0.508598	0.696	0.610569	0.834504	0.671932	0.573561	0.0895553	0.541585	0.0799487	0.367374	0.808356
21005	0.530944	0.804	0.439762	0.60183	0.751905	0.530453	0.228035	0.459317	0.273553	0.847682	0.645963
48107	0.501711	0.662	0.705426	0.859968	0.854323	0.469768	0.0867881	0.667582	0.159373	0.0354206	0.676748
29195	0.526257	0.783	0.533648	0.589849	0.623013	0.466755	0.287836	0.607837	0.297515	0.679435	0.650429
31101	0.529173	0.797	0.430108	0.638403	0.719609	0.437098	0.23254	0.547475	0.390373	0.823412	0.543538
13107	0.511018	0.709	0.677559	0.717426	0.714432	0.705592	0.128743	0.638511	0.13642	0.0643789	0.816096
39099	0.535808	0.828	0.488755	0.458297	0.263476	0.760722	0.379295	0.634081	0.447947	0.674797	0.714899
54033	0.53182	0.81	0.411894	0.606309	0.377613	0.380689	0.34815	0.570102	0.554091	0.787847	0.749681
45031	0.52308	0.769	0.585659	0.589225	0.734423	0.600802	0.180887	0.569607	0.210527	0.446733	0.789859
1097	0.529859	0.8	0.502873	0.549479	0.680119	0.660222	0.491244	0.522602	0.42004	0.297022	0.64513
40117	0.522912	0.768	0.480715	0.695726	0.89312	0.603643	0.110193	0.541696	0.159692	0.490089	0.731332
21175	0.509278	0.7	0.576576	0.844946	0.816783	0.48381	0.0989785	0.554391	0.083519	0.319395	0.805105
28049	0.534141	0.819	0.55407	0.418909	0.70995	0.721478	0.492877	0.596926	0.519324	0.166411	0.627328
42107	0.527645	0.792	0.458447	0.628885	0.322161	0.74538	0.29026	0.661589	0.429782	0.567662	0.644641
13015	0.521578	0.761	0.513098	0.682108	0.705925	0.726464	0.413799	0.462073	0.392337	0.223474	0.574921
53001	0.499261	0.647	0.762922	0.832252	0.481959	0.733332	0.099881	0.538448	0.367584	0.0398052	0.637161
17163	0.540753	0.847	0.45614	0.391687	0.670954	0.619779	0.470299	0.601989	0.535866	0.565506	0.554561
28009	0.504656	0.677	0.580987	0.914872	0.74123	0.676768	0.108842	0.547328	0.112103	0.0233842	0.836387
51770	0.522927	0.768	0.58706	0.578488	0.223339	0.362179	0.522529	0.714618	0.508744	0.532045	0.677338
42073	0.529642	0.799	0.480571	0.562035	0.254712	0.849315	0.29112	0.653844	0.421059	0.630961	0.623165
13043	0.505959	0.683	0.747748	0.719733	0.739348	0.722267	0.102584	0.611942	0.071237	0.00658724	0.832187
13321	0.520207	0.755	0.537348	0.672795	0.849343	0.798121	0.165646	0.572173	0.273389	0.0432698	0.769781
18035	0.533035	0.815	0.512899	0.46537	0.539011	0.407362	0.483453	0.660047	0.503281	0.593049	0.632838
18065	0.526321	0.784	0.46645	0.63239	0.61913	0.607282	0.313334	0.620206	0.39775	0.425227	0.65512
54005	0.515047	0.731	0.588503	0.712998	0.523045	0.56308	0.0924052	0.612925	0.157672	0.507151	0.877641
48213	0.51814	0.746	0.565222	0.678289	0.642553	0.756988	0.170553	0.473064	0.255808	0.406806	0.713973
46121	0.500065	0.651	0.828509	0.735067	0.819096	0.489237	0.0733915	0.633729	0.0133333	0	0.908219
28075	0.530656	0.803	0.508777	0.504013	0.801745	0.734819	0.26327	0.548754	0.271783	0.440567	0.702176
48283	0.509537	0.701	0.64	0.7525	0.736667	0.49	0.115	0.506667	0.19	0.71	0.445
20191	0.536118	0.829	0.400791	0.512742	0.846955	0.496169	0.209492	0.635993	0.376427	0.756045	0.59045
13131	0.515069	0.731	0.631395	0.660233	0.865967	0.765193	0.172053	0.576019	0.139942	0.0771616	0.747659
28107	0.516699	0.738	0.554	0.707713	0.756796	0.659768	0.187332	0.558572	0.171054	0.242739	0.812318
20155	0.532401	0.812	0.461885	0.517002	0.731142	0.421808	0.269134	0.624324	0.633963	0.518444	0.61391
5055	0.52757	0.791	0.511815	0.553976	0.778567	0.658336	0.274599	0.497393	0.361638	0.465169	0.646639
5009	0.524731	0.776	0.451621	0.664619	0.852627	0.470855	0.179365	0.479985	0.357823	0.578068	0.687614
34031	0.529488	0.798	0.541718	0.488506	0.268184	0.390607	0.701676	0.597782	0.758626	0.631054	0.387238
20093	0.510222	0.704	0.55	0.827	0.88	0.36	0.095	0.576667	0.293333	0.35	0.66
31123	0.520963	0.758	0.546	0.636	0.763333	0.44	0.155	0.63	0.283333	0.72	0.515
31157	0.525525	0.78	0.525027	0.57466	0.722514	0.40171	0.311898	0.610783	0.390672	0.709413	0.483049
47085	0.516723	0.738	0.525741	0.7315	0.731359	0.498081	0.17656	0.538625	0.185848	0.50859	0.754202
8025	0.508741	0.698	0.802	0.5975	0.756667	0.465	0.01	0.726667	0.0833333	0.61	0.5275
54007	0.503686	0.672	0.630462	0.859933	0.516268	0.430545	0.111224	0.548726	0.0914958	0.510415	0.834107
48331	0.513488	0.721	0.579691	0.729539	0.646221	0.725821	0.213683	0.572117	0.141245	0.34041	0.672668
54041	0.517581	0.742	0.551156	0.684046	0.410473	0.415705	0.208516	0.567942	0.366434	0.590587	0.863369
5003	0.518582	0.748	0.517686	0.696371	0.761264	0.686176	0.1299	0.566771	0.303057	0.232203	0.773812
40133	0.516098	0.735	0.636121	0.620003	0.901809	0.664275	0.126613	0.597208	0.137997	0.131518	0.829334
29131	0.521956	0.763	0.487112	0.662338	0.774843	0.544749	0.116796	0.520404	0.138225	0.762642	0.690495
22091	0.511896	0.714	0.683848	0.646613	0.952188	0.659232	0.110461	0.52337	0.159283	0.0728211	0.799245
18103	0.526804	0.788	0.464316	0.597068	0.608928	0.605435	0.274883	0.642637	0.370419	0.500884	0.676667
40021	0.523821	0.773	0.646886	0.467931	0.912077	0.738545	0.163272	0.501912	0.189579	0.294757	0.799427
37123	0.51634	0.737	0.534314	0.714922	0.844039	0.508974	0.112604	0.545953	0.24095	0.454702	0.690604
48297	0.508137	0.695	0.54561	0.848946	0.635651	0.687744	0.138931	0.435242	0.253129	0.444512	0.583466
47091	0.507735	0.693	0.585104	0.81627	0.724073	0.411548	0.0371822	0.476188	0.100165	0.600719	0.81837
13317	0.513638	0.722	0.560509	0.734001	0.6341	0.769536	0.0963638	0.643905	0.253488	0.0972622	0.833575
51159	0.523702	0.773	0.473808	0.637036	0.748017	0.527111	0.168305	0.559943	0.360334	0.563154	0.675607
40037	0.522782	0.767	0.454277	0.670741	0.856071	0.666352	0.226915	0.487684	0.3138	0.303516	0.725679
31141	0.531569	0.809	0.412316	0.553653	0.812451	0.323957	0.310018	0.467652	0.776043	0.78723	0.340806
28061	0.518053	0.745	0.583595	0.62336	0.833981	0.76757	0.0904338	0.513649	0.107826	0.335691	0.806373
28017	0.517746	0.743	0.555299	0.656443	0.811074	0.740522	0.0953307	0.61361	0.143525	0.240201	0.80371
17079	0.524702	0.776	0.434915	0.651098	0.80188	0.78779	0.176123	0.569875	0.370308	0.381819	0.54851
29159	0.521959	0.763	0.563189	0.570012	0.697187	0.478989	0.25854	0.574362	0.367947	0.560337	0.627072
41049	0.504934	0.678	0.623817	0.811646	0.578647	0.662462	0.106078	0.444476	0.454687	0.239593	0.623001
5017	0.508621	0.697	0.64599	0.719809	0.839198	0.652997	0.131241	0.617792	0.0456872	0.0825014	0.842371
18091	0.523276	0.77	0.480639	0.620753	0.515643	0.465502	0.446263	0.577048	0.547522	0.341861	0.714253
37013	0.517418	0.741	0.579635	0.623637	0.92214	0.472261	0.161479	0.555524	0.388085	0.201012	0.752988
29211	0.514092	0.727	0.521098	0.741481	0.79673	0.572996	0.0815292	0.610662	0.225215	0.366899	0.710217
13229	0.507473	0.692	0.621489	0.758308	0.71749	0.572338	0.132794	0.537673	0.187756	0.280852	0.758556
40141	0.503104	0.669	0.60612	0.850264	0.740664	0.503722	0.0610432	0.637906	0.271899	0.0347838	0.821538
28063	0.505361	0.68	0.781081	0.63204	0.795136	0.692973	0.0802022	0.604144	0.0772974	0.00797305	0.877399
13027	0.51407	0.726	0.5821	0.674071	0.671212	0.766516	0.124599	0.603372	0.162876	0.234793	0.80709
13167	0.504067	0.675	0.627086	0.808867	0.727241	0.762367	0.10562	0.595625	0.0536218	0.0843299	0.771849
21027	0.511689	0.713	0.604061	0.691501	0.743541	0.608071	0.218375	0.480156	0.13311	0.305465	0.820926
47123	0.508658	0.697	0.612784	0.734879	0.644375	0.50331	0.184277	0.466944	0.232528	0.406517	0.792309
21231	0.503679	0.672	0.590859	0.846104	0.65354	0.505728	0.153276	0.534188	0.0818235	0.342307	0.825289
12029	0.500998	0.658	0.623555	0.860566	0.704037	0.527383	0.0814014	0.46698	0.0567906	0.42571	0.762558
21113	0.522587	0.766	0.529246	0.564232	0.674782	0.504494	0.380226	0.425475	0.275266	0.770231	0.579335
29203	0.499196	0.647	0.639824	0.874128	0.870946	0.634628	0.0764189	0.52518	0.0508784	0	0.82076
31049	0.515296	0.732	0.512	0.7115	0.78	0.445	0.075	0.646667	0.34	0.67	0.4575
22059	0.508054	0.695	0.544558	0.808953	0.773753	0.657162	0.0954415	0.525216	0.172145	0.344957	0.650299
13257	0.516313	0.736	0.575072	0.629212	0.686148	0.592346	0.194145	0.558387	0.258559	0.478734	0.674217
22051	0.526162	0.783	0.514678	0.510776	0.617536	0.496016	0.678699	0.474302	0.646394	0.269144	0.52791
31173	0.515177	0.731	0.724457	0.498593	0.851286	0.479566	0.11209	0.646034	0.225852	0.435112	0.663601
47183	0.518876	0.75	0.594821	0.560224	0.818622	0.546915	0.171517	0.565483	0.212439	0.481001	0.718864
21203	0.506381	0.685	0.614355	0.765049	0.745438	0.561548	0.175251	0.599279	0.126358	0.11135	0.858804
8099	0.512129	0.716	0.660453	0.612647	0.714451	0.434535	0.200481	0.688737	0.208153	0.543015	0.546692
13147	0.514154	0.727	0.568934	0.667716	0.629795	0.696327	0.183372	0.511341	0.166097	0.476555	0.727249
29067	0.505676	0.682	0.61631	0.77248	0.759792	0.623396	0.0765096	0.580374	0.0795227	0.180834	0.86187
1045	0.518092	0.745	0.579096	0.585	0.782266	0.700449	0.189826	0.511122	0.359845	0.314183	0.641042
28161	0.511023	0.71	0.547563	0.743539	0.789965	0.651199	0.10525	0.555097	0.155912	0.231697	0.818987
17175	0.527569	0.79	0.410431	0.58113	0.832003	0.681345	0.204664	0.632467	0.352436	0.479773	0.573868
48015	0.520226	0.755	0.498718	0.619604	0.851704	0.619337	0.291547	0.414041	0.17891	0.686143	0.522027
18125	0.524907	0.778	0.40267	0.630897	0.798126	0.625934	0.221672	0.533676	0.368595	0.535863	0.606735
13213	0.507731	0.693	0.541586	0.800795	0.789422	0.691818	0.156424	0.46407	0.190573	0.258263	0.676623
28035	0.526238	0.783	0.59759	0.411077	0.787243	0.690001	0.351556	0.587923	0.406018	0.253688	0.651044
42043	0.530437	0.802	0.445306	0.484405	0.457304	0.735117	0.60134	0.569864	0.510378	0.435249	0.534972
17187	0.521859	0.763	0.557025	0.526954	0.768915	0.551638	0.204956	0.636296	0.419133	0.495962	0.535853
48249	0.502691	0.667	0.714681	0.713659	0.673573	0.702453	0.161693	0.557887	0.213439	0.179312	0.607524
12079	0.506083	0.683	0.643141	0.723889	0.58709	0.64168	0.098401	0.615497	0.341101	0.151264	0.752685
47019	0.514073	0.727	0.536551	0.685546	0.724492	0.408444	0.192705	0.581907	0.21876	0.470805	0.807448
54081	0.517977	0.744	0.540613	0.610543	0.42417	0.46654	0.272162	0.526925	0.339656	0.66249	0.81869
22033	0.53479	0.822	0.496075	0.345837	0.72019	0.720756	0.589387	0.468761	0.550094	0.447478	0.474529
48409	0.512719	0.718	0.546131	0.693006	0.750142	0.629262	0.226637	0.499545	0.453797	0.249608	0.566346
39017	0.535444	0.826	0.39835	0.430315	0.539215	0.664313	0.508109	0.492616	0.602315	0.631813	0.551952
40005	0.506808	0.689	0.583457	0.760445	0.857261	0.752425	0.184755	0.522299	0.0957705	0.00561049	0.799252
48231	0.517995	0.744	0.527901	0.612274	0.715338	0.695034	0.330633	0.531025	0.266476	0.382867	0.600411
29137	0.519029	0.751	0.442071	0.673509	0.68236	0.661401	0.129832	0.530431	0.187919	0.728794	0.634948
29209	0.514037	0.726	0.501797	0.703412	0.807171	0.588101	0.0952468	0.376053	0.164307	0.687596	0.70265
51001	0.507597	0.693	0.589503	0.731211	0.622622	0.51936	0.175755	0.504945	0.221404	0.442764	0.760807
20079	0.533386	0.816	0.393079	0.462964	0.826788	0.417064	0.281149	0.580351	0.409018	0.935811	0.494256
26023	0.516324	0.737	0.504289	0.656718	0.582243	0.53743	0.256548	0.598148	0.428234	0.409272	0.674032
29229	0.500783	0.657	0.663711	0.77658	0.837915	0.585353	0.0959834	0.591102	0.0704944	0.0446849	0.841225
48203	0.517407	0.74	0.518484	0.621738	0.818043	0.670997	0.2435	0.504189	0.387823	0.236007	0.655879
29015	0.506182	0.684	0.605589	0.736602	0.778094	0.573852	0.0977742	0.534129	0.0887212	0.327744	0.813132
48357	0.499993	0.65	0.666373	0.78672	0.829336	0.379612	0.164204	0.555968	0.48	0.0699497	0.567771
47077	0.508153	0.695	0.555165	0.7499	0.704035	0.469236	0.190224	0.502745	0.289923	0.320573	0.791577
21111	0.529917	0.8	0.459494	0.452037	0.530021	0.609013	0.646218	0.535453	0.570134	0.404932	0.561955
18117	0.508822	0.698	0.486277	0.803593	0.783091	0.612237	0.217385	0.59725	0.177865	0.142827	0.75887
53077	0.509506	0.701	0.608503	0.665722	0.477355	0.715863	0.303322	0.558223	0.571038	0.0753849	0.610142
47005	0.51008	0.704	0.606264	0.6571	0.655959	0.588341	0.136114	0.590247	0.136815	0.351823	0.868055
17195	0.52105	0.759	0.461115	0.604789	0.648721	0.482627	0.300931	0.58391	0.353442	0.704857	0.549054
39035	0.527579	0.791	0.520355	0.426171	0.246814	0.623894	0.602719	0.668369	0.551599	0.477939	0.63035
47013	0.502977	0.669	0.599383	0.787328	0.730567	0.533862	0.231587	0.538984	0.157415	0.112197	0.835473
18113	0.517895	0.743	0.407889	0.710265	0.654496	0.575973	0.264763	0.531144	0.360149	0.572386	0.583987
20003	0.518865	0.749	0.491297	0.607519	0.818039	0.581765	0.15471	0.632555	0.355492	0.39649	0.631914
42051	0.514255	0.728	0.54302	0.637957	0.375886	0.709276	0.25179	0.666312	0.264121	0.468587	0.711349
36061	0.529028	0.797	0.512798	0.401904	0.155158	0.309594	0.958206	0.530691	0.811233	0.748379	0.333288
48275	0.504564	0.677	0.614286	0.738072	0.86158	0.527456	0.0450871	0.614507	0.201464	0.246518	0.692108
18025	0.50743	0.692	0.532328	0.767704	0.824587	0.672715	0.144675	0.536908	0.134869	0.158441	0.794642
18015	0.524736	0.777	0.330326	0.657663	0.741765	0.647014	0.208555	0.539212	0.380473	0.610761	0.606855
47081	0.504512	0.676	0.555437	0.796357	0.725246	0.513255	0.113886	0.501812	0.322682	0.251479	0.760453
28005	0.500138	0.653	0.671607	0.757104	0.883392	0.647081	0.0608895	0.564528	0.112193	0.0222081	0.78224
26017	0.526736	0.787	0.474524	0.474654	0.539419	0.394529	0.295698	0.64871	0.552074	0.696231	0.66479
46095	0.495463	0.625	0.728	0.782	0.846667	0.485	0.05	0.683333	0.0266667	0	0.8575
29011	0.509441	0.701	0.587849	0.668848	0.856667	0.445675	0.158235	0.611623	0.288049	0.237678	0.730349
18107	0.52282	0.767	0.422057	0.590012	0.731767	0.605784	0.335551	0.568762	0.401325	0.436106	0.614012
17115	0.525161	0.779	0.454119	0.512616	0.655982	0.679371	0.371486	0.629123	0.49348	0.33086	0.599411
13217	0.51689	0.739	0.551129	0.562033	0.685874	0.676695	0.358053	0.500143	0.263231	0.443281	0.611573
20207	0.506974	0.689	0.636095	0.653557	0.65877	0.64394	0.126596	0.701928	0.323342	0.0105237	0.808017
17011	0.52163	0.761	0.48104	0.543181	0.747875	0.601194	0.213707	0.615378	0.469799	0.497819	0.524676
31151	0.520734	0.757	0.558139	0.481404	0.90657	0.44523	0.183846	0.641667	0.343557	0.579367	0.546827
39161	0.527085	0.788	0.407347	0.517819	0.58107	0.673478	0.247105	0.621578	0.447384	0.587182	0.660799
48487	0.508274	0.696	0.595601	0.667333	0.807373	0.464571	0.213302	0.680448	0.261322	0.17887	0.705643
48327	0.491648	0.605	0.652	0.9095	0.926667	0.595	0.02	0.603333	0.0133333	0.18	0.525
17109	0.527524	0.79	0.613066	0.301952	0.666113	0.552849	0.267866	0.660819	0.455288	0.718669	0.511091
29185	0.505625	0.681	0.530213	0.776912	0.814183	0.548947	0.0928546	0.584221	0.0447359	0.399886	0.758675
20055	0.511502	0.712	0.544368	0.656924	0.793464	0.258914	0.23942	0.466095	0.408214	0.762744	0.473375
17047	0.518023	0.745	0.494056	0.589639	0.788945	0.728229	0.211574	0.596366	0.360125	0.343939	0.549333
48307	0.497811	0.641	0.583462	0.859586	0.711974	0.553942	0.175081	0.597127	0.0482662	0.253295	0.697563
21079	0.510425	0.706	0.462327	0.752439	0.74933	0.514482	0.199643	0.476304	0.110913	0.631415	0.69697
13309	0.498794	0.646	0.722934	0.699793	0.632909	0.798404	0.109041	0.661556	0.0509225	0.167878	0.645704
28117	0.51119	0.71	0.575019	0.61855	0.686303	0.643045	0.160847	0.536562	0.246579	0.376295	0.757509
39125	0.518904	0.75	0.400228	0.651655	0.59471	0.678596	0.203397	0.573677	0.302963	0.619252	0.645659
48375	0.510294	0.704	0.589276	0.616444	0.799957	0.329051	0.522248	0.684208	0.407832	0.0273896	0.61624
29039	0.501796	0.663	0.594061	0.764502	0.777135	0.535069	0.0859148	0.556809	0.0516136	0.334158	0.816903
16027	0.515752	0.733	0.563542	0.543002	0.251894	0.677023	0.466221	0.461322	0.341927	0.772887	0.56395
48353	0.499643	0.649	0.648852	0.747406	0.739897	0.480408	0.249701	0.641414	0.27365	0.0395991	0.675862
37157	0.508687	0.697	0.536047	0.697061	0.580079	0.464686	0.188649	0.576749	0.347964	0.468759	0.718188
40057	0.50013	0.652	0.538	0.8465	0.873333	0.5	0.08	0.65	0.293333	0.01	0.71
19047	0.511248	0.711	0.586887	0.597473	0.87324	0.527059	0.224332	0.583928	0.335971	0.321039	0.551304
21035	0.523099	0.769	0.540528	0.430181	0.781724	0.638642	0.271973	0.531186	0.39595	0.477393	0.640315
5145	0.513721	0.723	0.526339	0.612358	0.833475	0.636777	0.240669	0.486716	0.322494	0.312562	0.6521
48473	0.51542	0.732	0.613828	0.491052	0.879552	0.666456	0.234571	0.453537	0.334538	0.472939	0.49231
29157	0.521492	0.76	0.379035	0.615468	0.747567	0.715665	0.283258	0.497444	0.339915	0.594228	0.520851
8105	0.5041	0.675	0.744664	0.562477	0.71436	0.404092	0.134791	0.575686	0.215465	0.616637	0.568731
4007	0.504268	0.676	0.64733	0.655532	0.767064	0.405212	0.159927	0.424202	0.115356	0.606532	0.757259
17081	0.514937	0.73	0.533423	0.57472	0.760772	0.752893	0.283809	0.592966	0.344449	0.190648	0.600749
29199	0.504477	0.676	0.491506	0.804687	0.824671	0.609071	0.150059	0.611633	0.255527	0	0.793142
48395	0.51061	0.708	0.548394	0.637075	0.655353	0.721081	0.226349	0.535107	0.220121	0.416618	0.635392
37151	0.511285	0.711	0.513775	0.658982	0.813202	0.454437	0.26999	0.509249	0.283341	0.451451	0.647135
48445	0.489137	0.591	0.730236	0.840675	0.784076	0.333573	0.204148	0.581048	0.226201	0	0.702279
42007	0.527485	0.79	0.38905	0.491129	0.315697	0.767534	0.384993	0.607831	0.460378	0.717963	0.612792
13155	0.502491	0.666	0.703068	0.626158	0.668934	0.730311	0.0525777	0.619927	0.297246	0.0354661	0.788734
55079	0.519986	0.754	0.541849	0.467197	0.299837	0.372382	0.724638	0.705572	0.663632	0.414095	0.490675
5051	0.515022	0.73	0.5199	0.576112	0.782294	0.64363	0.265491	0.497363	0.300561	0.338126	0.711721
39013	0.521765	0.762	0.39401	0.579666	0.5671	0.625078	0.301125	0.579249	0.328907	0.639547	0.681202
13001	0.500132	0.653	0.601777	0.75662	0.661568	0.707771	0.136661	0.49584	0.111883	0.220339	0.808728
47161	0.511931	0.714	0.50314	0.642053	0.853642	0.627339	0.14175	0.470368	0.0801654	0.555713	0.733204
40113	0.513819	0.724	0.490969	0.620055	0.848987	0.654756	0.132456	0.522059	0.307133	0.30507	0.742886
37197	0.505871	0.683	0.51112	0.742915	0.658183	0.560404	0.174228	0.526337	0.379279	0.303467	0.696905
47079	0.506245	0.685	0.545686	0.699538	0.807847	0.519029	0.207394	0.556086	0.174039	0.208013	0.838576
17071	0.517021	0.739	0.415527	0.635207	0.824772	0.579424	0.204943	0.545553	0.381045	0.553181	0.513533
18139	0.512792	0.719	0.454532	0.671643	0.692975	0.579007	0.290308	0.65669	0.364841	0.243482	0.661648
17143	0.525202	0.779	0.464214	0.437884	0.639054	0.583126	0.4582	0.599259	0.42417	0.607994	0.512912
17041	0.51213	0.716	0.470433	0.66688	0.795334	0.576954	0.185988	0.605674	0.387793	0.367903	0.55221
48021	0.506703	0.688	0.525711	0.705505	0.803402	0.617561	0.17034	0.412841	0.183309	0.620187	0.521472
21049	0.513824	0.725	0.475425	0.625599	0.717733	0.510745	0.406582	0.526461	0.419708	0.240541	0.701625
36047	0.511969	0.714	0.641793	0.492602	0.146067	0.497871	0.879379	0.594905	0.803855	0.145444	0.405802
48007	0.497768	0.64	0.665582	0.722957	0.777057	0.656701	0.133199	0.446023	0.339339	0.0127973	0.726255
16035	0.506704	0.688	0.562137	0.664882	0.751247	0.840764	0.072213	0.501475	0.0509414	0.391296	0.725382
48503	0.503895	0.673	0.537413	0.739994	0.791055	0.500255	0.133386	0.557616	0.176127	0.448731	0.650475
30053	0.500821	0.657	0.621467	0.710916	0.701397	0.929927	0.103175	0.495579	0.291143	0.0234756	0.630306
45055	0.515855	0.734	0.490493	0.569876	0.717686	0.601961	0.212873	0.484066	0.342679	0.557955	0.66511
21169	0.493788	0.619	0.616655	0.839615	0.762572	0.538657	0.0908317	0.635561	0.0647548	0.0239744	0.871473
22073	0.515794	0.734	0.513733	0.545146	0.643607	0.658586	0.376467	0.512143	0.379002	0.374094	0.639367
1009	0.507222	0.691	0.489937	0.722395	0.753444	0.778671	0.195457	0.438677	0.21245	0.297289	0.67668
16033	0.489704	0.595	0.642	0.882	0.903333	0.51	0.05	0.64	0.0266667	0	0.753333
6019	0.510591	0.708	0.654635	0.492632	0.32317	0.784158	0.569713	0.49488	0.684501	0.0868252	0.504809
26057	0.520542	0.756	0.483322	0.48353	0.541705	0.456587	0.168624	0.653346	0.526317	0.750531	0.620911
39077	0.514034	0.725	0.444513	0.637218	0.546653	0.606002	0.274318	0.60356	0.313285	0.530234	0.670525
48175	0.508886	0.699	0.52546	0.647879	0.73469	0.569829	0.13	0.407516	0.0989222	0.887794	0.57788
21047	0.515296	0.732	0.551226	0.506096	0.802771	0.593651	0.325642	0.592842	0.319629	0.329198	0.616611
21001	0.50554	0.681	0.584024	0.647451	0.751176	0.479647	0.10868	0.50342	0.126967	0.570588	0.777911
20133	0.519583	0.753	0.540925	0.436582	0.74208	0.57257	0.208529	0.68257	0.428522	0.380579	0.683893
18093	0.518399	0.747	0.410626	0.587795	0.735735	0.567425	0.284262	0.550361	0.300607	0.540801	0.68798
22123	0.493374	0.614	0.645926	0.802526	0.840011	0.637246	0.111785	0.484685	0.106145	0.0367469	0.775295
54085	0.501049	0.658	0.510813	0.799386	0.530121	0.468857	0.0776807	0.540366	0.129397	0.613017	0.839801
47159	0.50527	0.68	0.502769	0.729455	0.800872	0.487439	0.201332	0.456147	0.0965068	0.522054	0.750852
18157	0.528432	0.794	0.514133	0.29983	0.551405	0.559361	0.512123	0.53481	0.696142	0.67429	0.413798
28013	0.496224	0.632	0.60325	0.788073	0.785393	0.726797	0.125906	0.558364	0.0832185	0.0214309	0.773579
21173	0.507865	0.694	0.527951	0.652002	0.732828	0.534289	0.280104	0.486774	0.352993	0.246873	0.756971
29219	0.512719	0.718	0.44088	0.651003	0.748258	0.564696	0.294917	0.438537	0.326744	0.573377	0.576057
37079	0.496358	0.633	0.666735	0.719557	0.881222	0.602688	0.0953458	0.618008	0.129887	0.0265765	0.727205
53047	0.495765	0.626	0.66758	0.72929	0.767777	0.604787	0.114221	0.504801	0.121826	0.267556	0.684046
47181	0.496377	0.634	0.577837	0.80778	0.772073	0.492597	0.0735852	0.546354	0.225911	0.195478	0.77578
34013	0.515704	0.733	0.580278	0.456928	0.21358	0.483474	0.767737	0.600128	0.743514	0.36109	0.434608
48465	0.501148	0.659	0.678387	0.620428	0.740957	0.553534	0.212952	0.525746	0.259973	0.400341	0.518015
5129	0.499438	0.649	0.558452	0.7707	0.895643	0.600143	0.0835334	0.556793	0.119417	0.08091	0.829346
29083	0.505816	0.682	0.566705	0.646235	0.729797	0.428602	0.195273	0.570216	0.299508	0.342816	0.773195
29225	0.510552	0.707	0.459659	0.665876	0.871761	0.468546	0.188734	0.471556	0.220753	0.565746	0.682341
22079	0.513603	0.722	0.512487	0.556386	0.540832	0.669376	0.333482	0.53149	0.430113	0.394873	0.653387
22025	0.502967	0.668	0.476204	0.783921	0.75338	0.623795	0.0961796	0.528435	0.0418892	0.449013	0.773882
21137	0.498912	0.647	0.572777	0.759203	0.646442	0.53654	0.188931	0.535983	0.12218	0.298664	0.829483
51720	0.498167	0.644	0.716	0.6275	0.48	0.53	0.32	0.726667	0.243333	0.03	0.81
22069	0.51226	0.717	0.696943	0.391642	0.652201	0.792753	0.190443	0.556403	0.226515	0.365643	0.737796
29121	0.508729	0.698	0.538894	0.613205	0.766049	0.586022	0.184848	0.57629	0.23575	0.388152	0.689355
39127	0.504022	0.674	0.538441	0.697182	0.479279	0.612618	0.136407	0.609545	0.267767	0.493174	0.701782
47055	0.509301	0.7	0.500441	0.640011	0.737189	0.520223	0.20686	0.48356	0.382097	0.341096	0.772231
47157	0.519498	0.753	0.513488	0.442848	0.635281	0.580439	0.570034	0.554669	0.534567	0.263151	0.581006
17007	0.517642	0.742	0.444781	0.542533	0.555405	0.393883	0.326952	0.480284	0.671344	0.799011	0.444584
42085	0.51568	0.733	0.414755	0.606932	0.267949	0.80292	0.32429	0.601961	0.506129	0.483952	0.632232
17105	0.510566	0.707	0.47546	0.637972	0.590492	0.521323	0.229757	0.636829	0.374728	0.53969	0.588847
54087	0.49458	0.621	0.592995	0.808025	0.685122	0.51699	0.103345	0.576968	0.138723	0.164762	0.864294
17103	0.519189	0.752	0.424453	0.532716	0.742459	0.474418	0.290613	0.605039	0.401829	0.679513	0.521665
29053	0.51708	0.74	0.419782	0.575152	0.749876	0.508139	0.315238	0.547455	0.264328	0.689298	0.584455
42025	0.509934	0.703	0.481523	0.642014	0.487315	0.679092	0.255908	0.620261	0.430065	0.35749	0.635738
21063	0.495586	0.626	0.539729	0.841501	0.797437	0.611156	0.1	0.569649	0.095896	0.0998497	0.805052
24001	0.518304	0.746	0.496952	0.474459	0.439914	0.457285	0.344581	0.66959	0.438435	0.711146	0.632371
51105	0.491693	0.605	0.691252	0.758463	0.730885	0.569483	0.0845185	0.6343	0.148991	0.0428371	0.764506
48365	0.507073	0.69	0.528887	0.643968	0.754168	0.713587	0.145735	0.469055	0.291073	0.320973	0.696213
18101	0.519776	0.753	0.35234	0.590027	0.807276	0.648316	0.25196	0.528735	0.275702	0.578954	0.644673
37035	0.510885	0.709	0.508627	0.592055	0.736444	0.496335	0.308471	0.445725	0.471503	0.462729	0.576073
6047	0.500194	0.654	0.706556	0.585742	0.376652	0.709866	0.443711	0.470427	0.514431	0.179563	0.514799
5083	0.506406	0.686	0.558936	0.619955	0.878201	0.651141	0.0872289	0.523772	0.186172	0.305761	0.74649
22111	0.511854	0.713	0.457069	0.621072	0.711876	0.754188	0.115078	0.456085	0.284088	0.459595	0.747636
20169	0.522277	0.765	0.43802	0.45204	0.743541	0.457048	0.39052	0.59299	0.447103	0.681638	0.497588
29085	0.494769	0.623	0.602911	0.781645	0.815602	0.583664	0.0809394	0.509449	0.0510646	0.342673	0.684974
37159	0.508031	0.694	0.566879	0.577543	0.665767	0.512115	0.345782	0.516368	0.504812	0.21809	0.664922
37161	0.502553	0.667	0.574066	0.66577	0.648829	0.571383	0.182111	0.540627	0.319601	0.282626	0.737967
37001	0.514044	0.726	0.503173	0.529292	0.728673	0.44118	0.355951	0.522503	0.358636	0.589263	0.597728
17005	0.522412	0.765	0.406453	0.475183	0.721571	0.700689	0.216274	0.558484	0.38279	0.685	0.555263
37137	0.50939	0.7	0.521651	0.594207	0.955279	0.430031	0.0752048	0.461673	0.276306	0.609314	0.660841
1057	0.50221	0.665	0.565164	0.679426	0.742112	0.730101	0.092101	0.561561	0.0938251	0.234052	0.821544
28141	0.499504	0.649	0.578886	0.713205	0.691256	0.621731	0.139568	0.506617	0.138246	0.317774	0.788257
42075	0.512031	0.715	0.421094	0.645148	0.408336	0.789194	0.441966	0.537772	0.528599	0.28476	0.551416
48237	0.497011	0.637	0.515259	0.819408	0.726887	0.542351	0.104096	0.544331	0.0894752	0.544103	0.587184
19101	0.521206	0.76	0.578147	0.32073	0.669337	0.524944	0.206872	0.621656	0.659689	0.668572	0.440913
48267	0.489151	0.591	0.652693	0.822356	0.927557	0.587702	0.0681057	0.54979	0.0151346	0.157577	0.621443
20125	0.513081	0.72	0.53123	0.511895	0.753252	0.611054	0.25501	0.691379	0.426893	0.141435	0.69558
51027	0.491128	0.604	0.672568	0.762415	0.699858	0.565011	0.0669873	0.610449	0.107428	0.0732794	0.862154
48049	0.5067	0.687	0.515707	0.636193	0.758648	0.546229	0.239011	0.600332	0.216084	0.421202	0.626896
1069	0.512135	0.716	0.507527	0.546484	0.779767	0.622771	0.325447	0.478571	0.510884	0.162436	0.67533
47083	0.496298	0.633	0.567101	0.77182	0.61288	0.611972	0.129832	0.512828	0.110689	0.329924	0.819636
48261	0.485759	0.573	0.554	0.9745	0.453333	0.765	0.115	0.586667	0.0566667	0.02	0.846667
17039	0.516382	0.737	0.429939	0.544846	0.761285	0.649347	0.256282	0.585924	0.344235	0.529465	0.546118
24019	0.503595	0.672	0.603814	0.601061	0.529861	0.53197	0.242278	0.557389	0.420757	0.32816	0.717066
37167	0.512013	0.715	0.446006	0.607175	0.663473	0.523826	0.250305	0.532405	0.286819	0.68656	0.611551
19097	0.517882	0.743	0.388908	0.558596	0.84646	0.487637	0.193442	0.55975	0.347137	0.77738	0.501627
47145	0.513595	0.721	0.45789	0.56676	0.683394	0.455935	0.279449	0.486248	0.407936	0.537653	0.747093
37091	0.500603	0.655	0.660122	0.597395	0.720269	0.568319	0.109021	0.64852	0.14634	0.2502	0.805237
5137	0.495336	0.624	0.588663	0.763257	0.881394	0.725672	0.0670657	0.430199	0.0408244	0.121237	0.839715
28109	0.508321	0.696	0.492307	0.625107	0.836435	0.595915	0.207325	0.447107	0.375561	0.326031	0.669104
19039	0.511631	0.713	0.449774	0.607851	0.876185	0.514083	0.23421	0.640269	0.381774	0.325734	0.574799
13005	0.493277	0.613	0.658575	0.727903	0.66687	0.670126	0.119471	0.583492	0.188433	0.0125561	0.812066
54027	0.498011	0.642	0.537234	0.763938	0.69518	0.448387	0.0752099	0.480956	0.177215	0.529326	0.774652
48095	0.492944	0.613	0.48	0.9115	0.763333	0.59	0.15	0.646667	0.04	0.47	0.385
21037	0.52557	0.781	0.378855	0.423667	0.540816	0.564634	0.628612	0.546986	0.528522	0.617617	0.500417
39139	0.513861	0.725	0.425417	0.58691	0.430453	0.593168	0.321547	0.621771	0.312057	0.645021	0.688407
47109	0.492782	0.612	0.624938	0.76586	0.682684	0.592907	0.132042	0.528496	0.138375	0.127104	0.842633
42067	0.501277	0.66	0.463687	0.774006	0.485893	0.672388	0.163826	0.522228	0.358103	0.449407	0.621952
18001	0.505042	0.679	0.480389	0.689097	0.571769	0.575454	0.29313	0.55544	0.437844	0.31196	0.630294
13045	0.510061	0.703	0.576917	0.501816	0.742402	0.703879	0.290627	0.515911	0.312431	0.338571	0.607994
28137	0.503769	0.673	0.541061	0.650659	0.782723	0.616544	0.253936	0.504253	0.269935	0.242772	0.672039
39095	0.516753	0.739	0.500635	0.452903	0.327569	0.566687	0.57126	0.646251	0.464846	0.447854	0.672776
13307	0.49593	0.629	0.618474	0.708796	0.753591	0.89779	0.0651933	0.600902	0.0734622	0	0.745164
5109	0.500623	0.656	0.561162	0.68108	0.849139	0.732545	0.0886566	0.507969	0.0721543	0.259402	0.7535
42071	0.513759	0.724	0.407338	0.597422	0.290722	0.746009	0.504066	0.500982	0.541821	0.538065	0.497405
40103	0.51055	0.707	0.416057	0.645666	0.825525	0.548922	0.167155	0.553146	0.396299	0.380171	0.662011
29021	0.513776	0.724	0.485859	0.517028	0.578203	0.490674	0.491505	0.602329	0.488315	0.343073	0.627003
22015	0.51988	0.754	0.45241	0.440306	0.722331	0.719131	0.377014	0.432238	0.584893	0.445784	0.504807
26145	0.516014	0.735	0.478506	0.483369	0.444605	0.457558	0.326751	0.623845	0.414461	0.761304	0.653724
18049	0.516141	0.736	0.415766	0.542651	0.552471	0.62441	0.253735	0.605321	0.441921	0.535477	0.673514
48379	0.498369	0.645	0.498936	0.778774	0.787697	0.71427	0.159092	0.421573	0.19279	0.358914	0.573272
36007	0.51902	0.751	0.505857	0.399839	0.505086	0.375009	0.397143	0.655778	0.589037	0.691141	0.552289
37199	0.495824	0.628	0.589307	0.730944	0.807974	0.429986	0.109136	0.484737	0.201433	0.409977	0.698921
48025	0.495798	0.627	0.632708	0.687155	0.640232	0.689989	0.13697	0.580701	0.182216	0.39945	0.512763
29189	0.528374	0.794	0.373601	0.356193	0.604216	0.631751	0.706657	0.493621	0.648183	0.48629	0.454854
20205	0.501527	0.661	0.508491	0.70394	0.755443	0.614157	0.102413	0.681683	0.415459	0	0.732153
17087	0.506868	0.689	0.475694	0.639884	0.810929	0.728184	0.143446	0.595324	0.330192	0.177214	0.660945
1101	0.514929	0.729	0.522868	0.447577	0.484588	0.766977	0.54501	0.543336	0.517178	0.206531	0.600297
17013	0.520619	0.757	0.332841	0.535012	0.796598	0.77714	0.343044	0.605735	0.18428	0.602882	0.508036
29095	0.517613	0.742	0.45999	0.460091	0.55592	0.442784	0.596543	0.581141	0.532128	0.447422	0.582498
47129	0.489428	0.593	0.606361	0.818482	0.751078	0.471538	0.0952711	0.547584	0.220418	0.115778	0.778343
41021	0.501407	0.66	0.512	0.6965	0.843333	0.68	0.04	0.616667	0.246667	0.23	0.6475
22089	0.520598	0.756	0.37681	0.485548	0.807403	0.485135	0.440718	0.383426	0.57292	0.675385	0.458034
20141	0.514926	0.729	0.372	0.5915	0.906667	0.365	0.05	0.686667	0.33	0.67	0.6625
28127	0.50237	0.666	0.574031	0.615363	0.810131	0.703774	0.141311	0.556849	0.122896	0.219553	0.77742
12093	0.487354	0.583	0.677332	0.780633	0.833174	0.438675	0.258836	0.45065	0.278898	0.0118823	0.656108
37195	0.501691	0.662	0.597653	0.601972	0.787817	0.537699	0.317626	0.566958	0.334091	0.0744442	0.696961
21205	0.51156	0.712	0.615289	0.405973	0.743854	0.488843	0.25253	0.493125	0.326043	0.549845	0.728533
29153	0.493704	0.617	0.63605	0.706562	0.856667	0.682422	0.06	0.574879	0.0634373	0.0909355	0.77238
5065	0.496	0.63	0.542235	0.758801	0.804273	0.73413	0.07	0.525196	0.0820242	0.246904	0.700438
42121	0.503278	0.67	0.509707	0.660102	0.419574	0.649839	0.208275	0.625771	0.351818	0.434544	0.669874
13197	0.493576	0.616	0.504897	0.836594	0.658356	0.880045	0.0949776	0.495052	0.192003	0.0050224	0.775235
34033	0.51617	0.736	0.439276	0.495259	0.622394	0.567711	0.388619	0.606698	0.482001	0.506522	0.537048
5141	0.493618	0.617	0.576123	0.763363	0.888965	0.683277	0.100177	0.484599	0.13019	0.0517556	0.764112
51029	0.491483	0.605	0.595549	0.782024	0.521479	0.56556	0.10387	0.505655	0.322981	0.309596	0.716632
48233	0.506021	0.683	0.518435	0.597106	0.840665	0.340572	0.1376	0.590944	0.425381	0.48423	0.619253
18099	0.505027	0.679	0.492909	0.639388	0.497677	0.562995	0.29273	0.55966	0.42204	0.460341	0.617506
21029	0.515992	0.735	0.32598	0.608054	0.70693	0.534462	0.43569	0.387635	0.4083	0.684396	0.552484
48131	0.47929	0.544	0.793324	0.798014	0.63626	0.747161	0.0920661	0.59951	0.0479366	0.0285812	0.570754
13267	0.487388	0.583	0.66568	0.778286	0.651593	0.678539	0.0932901	0.551888	0.0579093	0.180783	0.728525
51051	0.488816	0.59	0.63686	0.779959	0.62461	0.556362	0.0933289	0.687642	0.131267	0.0372714	0.852043
17023	0.51358	0.721	0.444335	0.525406	0.732215	0.693379	0.186336	0.586594	0.538143	0.325063	0.59075
40019	0.510322	0.705	0.505887	0.520648	0.813265	0.500418	0.281854	0.551113	0.317465	0.399361	0.702884
48341	0.49063	0.6	0.604633	0.775354	0.833612	0.329567	0.217152	0.475795	0.363785	0.342614	0.473161
42079	0.513745	0.723	0.473383	0.490383	0.385997	0.538995	0.394037	0.632681	0.566555	0.517392	0.624283
39071	0.497907	0.641	0.550203	0.698383	0.574704	0.58821	0.170459	0.614334	0.224609	0.286919	0.77334
40015	0.493564	0.616	0.61261	0.713424	0.824437	0.502996	0.10377	0.535474	0.33098	0.113479	0.704905
54063	0.49072	0.601	0.578459	0.797432	0.552236	0.480598	0.0879346	0.473678	0.112861	0.549043	0.784236
47061	0.488758	0.59	0.611513	0.799638	0.731681	0.573068	0.0727346	0.544527	0.15783	0.0569275	0.850898
37105	0.507299	0.691	0.552067	0.525301	0.834778	0.547106	0.272653	0.507306	0.354681	0.336221	0.635574
48239	0.502181	0.664	0.463494	0.704934	0.909823	0.561187	0.182763	0.523397	0.315553	0.303091	0.555387
19185	0.500551	0.655	0.477296	0.719873	0.893727	0.553971	0.0978801	0.671416	0.294907	0.154598	0.641286
45043	0.506114	0.684	0.522488	0.57433	0.703283	0.525339	0.235011	0.454728	0.212044	0.616199	0.711603
17139	0.512523	0.717	0.341223	0.639596	0.800838	0.603226	0.201344	0.532935	0.414057	0.511685	0.567801
40081	0.501716	0.662	0.487135	0.685199	0.889551	0.607096	0.116889	0.489844	0.246599	0.251339	0.741793
48083	0.496015	0.63	0.500153	0.77133	0.80847	0.568117	0.0840579	0.631598	0.169637	0.281512	0.649256
13175	0.500121	0.652	0.604655	0.592631	0.522174	0.732487	0.205334	0.564501	0.234165	0.263673	0.781465
37057	0.502334	0.665	0.520566	0.635434	0.716151	0.515999	0.315253	0.476793	0.352597	0.337435	0.650779
20123	0.524433	0.774	0.47085	0.286901	0.894339	0.54095	0.0695251	0.682905	0.41285	0.766649	0.59493
13083	0.503286	0.67	0.499757	0.632973	0.835991	0.676767	0.252231	0.488438	0.411575	0.106692	0.625152
42033	0.498311	0.644	0.529939	0.691604	0.364097	0.650594	0.196741	0.638733	0.333185	0.437766	0.642143
30023	0.504586	0.677	0.487103	0.620585	0.572936	0.849635	0.145482	0.646512	0.363708	0.200184	0.65513
54107	0.510477	0.706	0.4385	0.5617	0.376319	0.456049	0.378196	0.547303	0.482764	0.571484	0.78198
28041	0.492827	0.612	0.547331	0.767309	0.899525	0.620867	0.0561455	0.505439	0.0803818	0.328576	0.629869
12051	0.476508	0.531	0.785135	0.821407	0.713577	0.426395	0.222143	0.537056	0.141133	0	0.641725
40049	0.499437	0.648	0.468522	0.724924	0.852541	0.541572	0.187227	0.532512	0.265478	0.141235	0.780923
54009	0.522177	0.764	0.380049	0.403161	0.544364	0.588178	0.304867	0.594085	0.429591	0.692425	0.762877
39143	0.513329	0.72	0.407385	0.534939	0.55541	0.611585	0.346156	0.618441	0.353063	0.549263	0.643719
6077	0.503362	0.671	0.586491	0.535048	0.174322	0.721688	0.563033	0.408911	0.702723	0.331614	0.506432
18069	0.520575	0.756	0.363739	0.44777	0.674574	0.567801	0.331251	0.624978	0.515351	0.568598	0.591117
23025	0.497924	0.642	0.59383	0.621231	0.667839	0.49644	0.0992245	0.632237	0.19816	0.355119	0.817239
20077	0.495396	0.625	0.570178	0.689554	0.883959	0.476687	0.100465	0.688146	0.307264	0	0.742314
40013	0.50485	0.678	0.568323	0.516126	0.829381	0.617787	0.258267	0.5298	0.247628	0.26603	0.710306
48313	0.492567	0.611	0.524053	0.781304	0.595521	0.685329	0.189079	0.479994	0.132693	0.548925	0.496207
29081	0.497704	0.64	0.556834	0.655851	0.823698	0.583383	0.159869	0.628614	0.244705	0.0699041	0.756476
42093	0.512746	0.719	0.372066	0.568045	0.443471	0.616217	0.361778	0.485588	0.497336	0.71691	0.5533
6107	0.494743	0.622	0.696543	0.565615	0.184063	0.791	0.462943	0.538166	0.558702	0.0891718	0.566482
47139	0.491141	0.604	0.551265	0.774401	0.712867	0.516226	0.116649	0.523625	0.127208	0.323863	0.774166
47053	0.500259	0.654	0.533828	0.625468	0.740837	0.508605	0.188097	0.573965	0.379776	0.194216	0.757541
29077	0.521288	0.76	0.449133	0.331126	0.649728	0.498564	0.468146	0.523594	0.6195	0.639996	0.511806
47099	0.49578	0.627	0.576856	0.662343	0.729869	0.51258	0.154794	0.520461	0.422699	0.0945297	0.787884
17191	0.502771	0.668	0.486257	0.626304	0.734105	0.745946	0.18333	0.566185	0.302448	0.291522	0.588846
47113	0.510948	0.709	0.463947	0.499177	0.651107	0.522235	0.344819	0.512361	0.475223	0.486207	0.643457
6037	0.505822	0.682	0.604413	0.448217	0.149492	0.565504	0.787946	0.514597	0.758757	0.431655	0.291817
30089	0.492079	0.608	0.551404	0.748041	0.622817	0.924365	0.01	0.52224	0.188393	0.189661	0.671793
13009	0.506732	0.688	0.599058	0.433991	0.600253	0.796719	0.245774	0.577548	0.360098	0.26454	0.682604
40125	0.506991	0.69	0.517097	0.508935	0.846368	0.531727	0.218866	0.500168	0.295459	0.376393	0.767909
18181	0.510313	0.705	0.385288	0.57933	0.551749	0.666346	0.283166	0.544833	0.353315	0.583108	0.64568
12037	0.487774	0.585	0.56538	0.804103	0.568053	0.595107	0.1196	0.403686	0.040069	0.61884	0.675129
48333	0.492303	0.61	0.517918	0.769973	0.660386	0.523466	0.143651	0.55128	0.0366667	0.626144	0.601245
17119	0.518851	0.749	0.428096	0.381754	0.658525	0.613074	0.441176	0.567393	0.525205	0.555528	0.498906
40143	0.512465	0.717	0.484956	0.438511	0.648573	0.665815	0.433379	0.494289	0.514973	0.389875	0.54181
28039	0.489431	0.593	0.618483	0.719028	0.834795	0.630781	0.101538	0.447618	0.130027	0.246972	0.675634
39073	0.505593	0.681	0.450614	0.595465	0.641073	0.606112	0.200992	0.52101	0.272605	0.54613	0.716333
28015	0.491106	0.603	0.5103	0.796275	0.801167	0.6885	0.0845	0.4655	0.117333	0.205	0.751376
31043	0.497195	0.638	0.558785	0.636728	0.808606	0.332591	0.39128	0.545869	0.436063	0.296844	0.467988
51025	0.490726	0.601	0.596627	0.714747	0.562126	0.584197	0.135785	0.60235	0.0661254	0.379737	0.77484
48193	0.501479	0.661	0.45673	0.659508	0.710179	0.542256	0.145228	0.53768	0.112357	0.688419	0.660951
6021	0.484623	0.57	0.700204	0.719278	0.494175	0.517537	0.261152	0.51692	0.390656	0.195542	0.566146
13207	0.509028	0.699	0.446676	0.531744	0.642692	0.73191	0.354995	0.409688	0.21566	0.655547	0.592342
8031	0.513156	0.72	0.481189	0.421814	0.413921	0.258966	0.799743	0.467138	0.731884	0.727971	0.315778
22055	0.510376	0.705	0.486332	0.466035	0.763727	0.546284	0.504152	0.432634	0.447877	0.496573	0.449767
5087	0.48669	0.579	0.568568	0.809211	0.901077	0.63971	0.0445055	0.483647	0.1921	0	0.741393
39005	0.506678	0.687	0.446806	0.57057	0.485495	0.634013	0.261354	0.579248	0.342965	0.599203	0.640449
34039	0.510056	0.703	0.485035	0.470666	0.272247	0.429413	0.758953	0.560134	0.738789	0.553255	0.322017
6103	0.490919	0.602	0.707236	0.592234	0.611069	0.520022	0.193056	0.523407	0.162142	0.41328	0.695829
42065	0.499313	0.648	0.50123	0.647097	0.414015	0.660002	0.1941	0.610612	0.251275	0.539696	0.675793
36073	0.49874	0.645	0.530411	0.627458	0.298694	0.46217	0.144904	0.721126	0.430333	0.65959	0.613977
39027	0.501683	0.661	0.485233	0.619657	0.606663	0.56378	0.240449	0.580024	0.373137	0.347426	0.698777
48051	0.497492	0.639	0.430601	0.745873	0.8066	0.666054	0.198952	0.418443	0.21653	0.398192	0.596183
16075	0.495997	0.629	0.535295	0.667692	0.412428	0.656563	0.268505	0.477149	0.269276	0.587407	0.589655
40085	0.494696	0.622	0.513254	0.710756	0.897285	0.568233	0.216787	0.461298	0.112579	0.225534	0.746541
4012	0.479708	0.549	0.665766	0.826807	0.365728	0.485544	0.117046	0.447864	0.128351	0.521698	0.758568
12043	0.479368	0.544	0.728675	0.769506	0.876538	0.460813	0.12952	0.507865	0.102648	0.0152002	0.723545
13247	0.51045	0.706	0.530909	0.405519	0.602855	0.711545	0.450202	0.436697	0.26967	0.606161	0.580487
29205	0.500342	0.654	0.457657	0.66029	0.774664	0.604498	0.125674	0.611294	0.201422	0.349757	0.717826
22003	0.489695	0.594	0.536849	0.772729	0.824229	0.633465	0.154405	0.522244	0.195309	0.15766	0.610366
17177	0.506993	0.69	0.500898	0.496823	0.731013	0.479231	0.241964	0.653393	0.317497	0.569244	0.572872
18145	0.506604	0.686	0.375329	0.629382	0.657525	0.541231	0.422331	0.550743	0.338966	0.432124	0.611807
51820	0.500083	0.652	0.579102	0.542799	0.348209	0.417418	0.376279	0.597625	0.647222	0.342897	0.6492
34011	0.492454	0.611	0.564735	0.691125	0.400027	0.499118	0.356911	0.641642	0.503942	0.169544	0.605042
51169	0.490892	0.602	0.492264	0.790193	0.624851	0.574443	0.183536	0.581347	0.17129	0.220915	0.779189
39171	0.506292	0.685	0.401073	0.603421	0.573412	0.596807	0.230177	0.606737	0.369875	0.545308	0.629819
37111	0.493025	0.613	0.536807	0.706057	0.782463	0.419195	0.192111	0.47906	0.289586	0.363602	0.668342
22063	0.504743	0.678	0.407584	0.622739	0.910997	0.621952	0.355851	0.339757	0.428771	0.380892	0.474145
48337	0.492037	0.608	0.553627	0.705341	0.864846	0.56057	0.184728	0.51315	0.161906	0.194652	0.689511
29173	0.503317	0.67	0.416347	0.635917	0.713496	0.674588	0.15708	0.451584	0.311242	0.531905	0.637695
47031	0.498047	0.643	0.464573	0.680567	0.777626	0.518783	0.278206	0.475924	0.231842	0.33607	0.718834
40069	0.495801	0.628	0.631599	0.551329	0.883808	0.669192	0.115132	0.542289	0.0685119	0.228383	0.771963
51195	0.485516	0.571	0.654575	0.712184	0.693014	0.489197	0.159661	0.607956	0.170964	0.0968307	0.785259
17091	0.511052	0.71	0.448004	0.458147	0.518146	0.492323	0.414466	0.571325	0.522964	0.649981	0.524111
42095	0.515012	0.73	0.386013	0.447226	0.421179	0.675289	0.52888	0.528692	0.638144	0.550409	0.459279
54097	0.490162	0.598	0.567124	0.712506	0.400082	0.413053	0.138865	0.524636	0.318823	0.552893	0.783472
54069	0.515905	0.734	0.405212	0.409546	0.437082	0.571632	0.539372	0.604254	0.458813	0.514665	0.702566
13025	0.481834	0.558	0.619357	0.80525	0.447939	0.600312	0.0903938	0.561795	0.119929	0.310094	0.781431
54025	0.494358	0.62	0.523413	0.675301	0.580925	0.427702	0.137863	0.554539	0.138243	0.58665	0.82459
29139	0.491353	0.604	0.488032	0.764054	0.679112	0.63511	0.216517	0.548138	0.2907	0.0555912	0.744919
28003	0.493604	0.617	0.526921	0.680085	0.778295	0.632443	0.185071	0.522979	0.148257	0.238096	0.73029
48075	0.481068	0.556	0.603756	0.826818	0.869353	0.429465	0.215771	0.623325	0.217504	0.00601993	0.537605
48115	0.478199	0.539	0.725796	0.754985	0.721011	0.507974	0.201578	0.671077	0.041806	0.0413615	0.638206
48227	0.488864	0.59	0.567907	0.718612	0.737948	0.46333	0.207689	0.629544	0.338743	0.10444	0.631565
39109	0.513701	0.722	0.355919	0.483184	0.496276	0.646711	0.383401	0.528741	0.674123	0.439555	0.615397
6039	0.492081	0.608	0.641208	0.585918	0.635444	0.794923	0.364927	0.431591	0.435086	0	0.539635
13125	0.494148	0.619	0.438	0.751	0.823333	0.835	0.055	0.603333	0.0866667	0.15	0.705
48437	0.485523	0.572	0.711174	0.63137	0.820362	0.372775	0.0947067	0.686205	0.423667	0	0.629448
21179	0.505357	0.68	0.372301	0.613005	0.697054	0.48802	0.264746	0.450297	0.322466	0.731183	0.609142
1051	0.506634	0.687	0.401752	0.55926	0.627692	0.734402	0.253844	0.409315	0.311823	0.658472	0.603147
54057	0.50379	0.673	0.484371	0.520681	0.536658	0.381439	0.183872	0.506467	0.380332	0.787108	0.753186
39151	0.511446	0.711	0.408382	0.457459	0.347416	0.642367	0.424029	0.574017	0.541581	0.550707	0.657053
40147	0.505023	0.679	0.438057	0.542977	0.821563	0.496046	0.294679	0.546699	0.576092	0.179009	0.650085
48161	0.487177	0.58	0.527677	0.774277	0.607618	0.714711	0.144052	0.501471	0.147115	0.315231	0.652443
28047	0.500649	0.656	0.572839	0.485268	0.721275	0.568389	0.363461	0.475371	0.529232	0.169606	0.620402
40077	0.49214	0.609	0.61264	0.595572	0.942138	0.658449	0.0551663	0.513473	0.0762947	0.155348	0.820179
54091	0.495583	0.626	0.519424	0.624994	0.477178	0.379627	0.14175	0.562141	0.34234	0.628358	0.78444
48071	0.509591	0.702	0.470945	0.42035	0.929284	0.484671	0.336884	0.380152	0.541562	0.604137	0.41833
51167	0.484266	0.569	0.607573	0.739187	0.561136	0.506543	0.110276	0.562957	0.14394	0.385098	0.741687
19029	0.49612	0.631	0.457082	0.675785	0.873851	0.398789	0.176336	0.641284	0.629214	0.0163013	0.596433
54001	0.491932	0.606	0.603251	0.604785	0.440658	0.419378	0.0480885	0.552777	0.217498	0.676923	0.864033
31001	0.510797	0.708	0.414223	0.454028	0.886837	0.35822	0.311361	0.596713	0.610863	0.571703	0.393224
18085	0.501871	0.664	0.393653	0.634616	0.698241	0.496635	0.327993	0.470878	0.472995	0.459447	0.562378
20019	0.483259	0.565	0.644	0.717	0.806667	0.545	0.055	0.673333	0.143333	0	0.765
28115	0.490425	0.599	0.566015	0.665705	0.711853	0.741872	0.112336	0.487337	0.176682	0.301809	0.650218
54067	0.492667	0.612	0.547246	0.644126	0.520048	0.471604	0.0826842	0.504421	0.123832	0.695854	0.844183
48257	0.502751	0.667	0.48021	0.529547	0.65935	0.663604	0.294449	0.436905	0.356845	0.628836	0.475014
5025	0.497294	0.638	0.488888	0.618567	0.78574	0.681444	0.07	0.498056	0.103851	0.481608	0.747486
5063	0.497738	0.64	0.518583	0.580738	0.875386	0.657279	0.171057	0.490844	0.297594	0.192566	0.695591
54031	0.486226	0.576	0.453509	0.850494	0.607007	0.392479	0.0552536	0.439259	0.339061	0.495247	0.743728
47003	0.490413	0.599	0.505116	0.719429	0.759538	0.521179	0.222031	0.477341	0.296137	0.223134	0.689812
48377	0.462728	0.459	0.888969	0.833766	0.496237	0.487552	0.0567268	0.64256	0.00563573	0.0276288	0.725477
8009	0.483126	0.564	0.607662	0.747388	0.784051	0.471356	0.0959332	0.652802	0.26243	0.0759809	0.650535
45083	0.500013	0.651	0.489635	0.561101	0.452128	0.590692	0.348605	0.484425	0.486313	0.49098	0.596236
18055	0.499672	0.65	0.44484	0.611059	0.787773	0.612035	0.218761	0.548342	0.278407	0.327022	0.668812
41055	0.492167	0.609	0.478	0.7115	0.85	0.52	0.12	0.646667	0.303333	0.22	0.58
11001	0.508655	0.697	0.517035	0.372516	0.257953	0.45585	0.914462	0.481476	0.759112	0.355194	0.464297
51113	0.496338	0.633	0.430274	0.680061	0.713843	0.472158	0.123566	0.44193	0.173316	0.81008	0.621816
18147	0.503239	0.669	0.335991	0.649452	0.763045	0.620358	0.225813	0.492578	0.388738	0.513267	0.539904
29017	0.490023	0.597	0.470281	0.752764	0.874409	0.738104	0.106357	0.529634	0.132239	0.0119127	0.794502
21165	0.489188	0.592	0.515405	0.719298	0.856289	0.630461	0.105816	0.488439	0.124184	0.129789	0.833013
47025	0.488555	0.588	0.628016	0.617129	0.734967	0.543619	0.154879	0.565391	0.15303	0.170822	0.829142
12067	0.482054	0.559	0.635521	0.724357	0.662001	0.519002	0.106	0.443468	0.0827996	0.5736	0.591735
48459	0.495105	0.624	0.497975	0.623046	0.837499	0.658024	0.160705	0.457916	0.211107	0.349463	0.660208
19173	0.496738	0.636	0.45019	0.641292	0.873666	0.571909	0.0926463	0.654083	0.263191	0.36626	0.557401
48385	0.475611	0.525	0.626	0.8445	0.946667	0.645	0.02	0.453333	0.02	0	0.725
39135	0.510219	0.704	0.334256	0.513199	0.631138	0.699679	0.232487	0.57127	0.363846	0.581131	0.664967
28057	0.496376	0.634	0.386303	0.708379	0.69703	0.704441	0.120553	0.476532	0.209426	0.494861	0.669854
36009	0.491938	0.607	0.571442	0.600969	0.546932	0.45104	0.183257	0.680217	0.401123	0.364754	0.62771
22037	0.487335	0.582	0.496435	0.758658	0.908167	0.665005	0.17688	0.453579	0.191755	0.0270086	0.708525
12065	0.484005	0.567	0.547906	0.765588	0.835694	0.662056	0.144493	0.513013	0.170876	0	0.716422
19117	0.498856	0.646	0.43592	0.609907	0.887835	0.494767	0.118568	0.572036	0.222637	0.563879	0.584153
13049	0.475338	0.523	0.70376	0.765301	0.590447	0.517799	0.121411	0.559984	0.0844977	0.199569	0.735275
48309	0.5006	0.655	0.526511	0.486983	0.486291	0.65785	0.477563	0.541373	0.38871	0.400445	0.539672
48089	0.491026	0.603	0.497214	0.688074	0.802362	0.665386	0.165077	0.467465	0.0627779	0.467689	0.60319
39037	0.508005	0.694	0.350186	0.528684	0.631968	0.709511	0.223538	0.587159	0.427862	0.464381	0.648759
17107	0.506446	0.686	0.404506	0.502356	0.836751	0.632091	0.252395	0.575891	0.430718	0.419522	0.503787
22005	0.507431	0.692	0.395494	0.49174	0.912434	0.572571	0.435396	0.332998	0.330172	0.724209	0.371867
42053	0.479434	0.545	0.53717	0.850651	0.38583	0.651941	0.0639308	0.499579	0.120406	0.523843	0.681559
28105	0.50332	0.671	0.692629	0.264365	0.815685	0.678361	0.27089	0.518506	0.340065	0.473362	0.47602
19105	0.502285	0.665	0.391265	0.583822	0.813873	0.537901	0.143553	0.560041	0.257176	0.768339	0.464593
20173	0.509556	0.702	0.45668	0.385817	0.663265	0.42155	0.443185	0.544854	0.525922	0.624531	0.520197
48299	0.484934	0.57	0.535418	0.749614	0.900073	0.601875	0.0588285	0.436281	0.180561	0.225969	0.675785
31129	0.49988	0.65	0.39994	0.615799	0.91512	0.503253	0.0846386	0.66745	0.311888	0.408133	0.592696
29175	0.496259	0.632	0.476823	0.602053	0.688917	0.558751	0.200721	0.602956	0.281394	0.416375	0.638342
29031	0.511454	0.712	0.419425	0.384697	0.655611	0.727863	0.400631	0.503806	0.524858	0.47316	0.513038
47151	0.47951	0.546	0.616685	0.762086	0.731804	0.453817	0.128077	0.529738	0.208052	0.0501886	0.835146
48093	0.487059	0.58	0.50007	0.741037	0.650425	0.592137	0.108656	0.546125	0.147329	0.521638	0.57611
6115	0.500075	0.651	0.549724	0.45677	0.575503	0.56783	0.346795	0.440413	0.348951	0.706264	0.508426
39021	0.504055	0.674	0.392105	0.539165	0.532497	0.710272	0.260711	0.545963	0.387872	0.526439	0.641471
42005	0.496046	0.631	0.460082	0.613644	0.285429	0.781709	0.253726	0.618538	0.271482	0.537773	0.642029
18051	0.509731	0.702	0.320718	0.506144	0.784204	0.655483	0.30808	0.540147	0.398958	0.500655	0.573191
45073	0.492918	0.612	0.50289	0.624905	0.670466	0.559816	0.1583	0.428261	0.314911	0.505226	0.67149
17173	0.500171	0.653	0.425131	0.570255	0.728417	0.74262	0.162623	0.590216	0.332747	0.388058	0.561468
31035	0.498107	0.643	0.448956	0.58333	0.91942	0.470326	0.140651	0.609566	0.421305	0.413485	0.475925
28145	0.486598	0.578	0.495581	0.742551	0.661132	0.704277	0.193909	0.532305	0.180685	0.198644	0.670298
48463	0.477118	0.533	0.717472	0.691258	0.795696	0.592162	0.193178	0.556744	0.181199	0	0.566355
5079	0.483739	0.566	0.503078	0.783472	0.800088	0.682423	0.11153	0.563862	0.0667854	0.167531	0.67488
51710	0.501581	0.661	0.592404	0.372614	0.341724	0.410441	0.72232	0.644419	0.618867	0.305156	0.506282
4023	0.475544	0.524	0.756328	0.676592	0.713639	0.354026	0.132972	0.513247	0.128073	0.462297	0.542724
37033	0.488729	0.589	0.520835	0.674336	0.718107	0.568493	0.112178	0.562978	0.196794	0.291404	0.753437
39067	0.486383	0.577	0.496095	0.740018	0.503569	0.662337	0.113651	0.615636	0.256223	0.237744	0.752174
13305	0.484248	0.568	0.589111	0.682527	0.626373	0.592339	0.17763	0.538222	0.294554	0.129915	0.727561
29215	0.481294	0.557	0.674383	0.649733	0.813881	0.608171	0.0898041	0.611226	0.088205	0	0.796247
29025	0.491059	0.603	0.531244	0.616662	0.714252	0.575512	0.125354	0.607691	0.27	0.253146	0.725671
17061	0.496817	0.636	0.432087	0.611697	0.747942	0.744064	0.193946	0.633778	0.321716	0.206743	0.579382
40139	0.482212	0.56	0.573877	0.730922	0.828531	0.440545	0.200087	0.551883	0.282432	0.139565	0.592062
5105	0.493787	0.618	0.497886	0.597295	0.913078	0.743111	0.0813219	0.442343	0.154191	0.29113	0.723727
18005	0.502389	0.666	0.437743	0.502363	0.803748	0.459603	0.44733	0.488764	0.614618	0.240179	0.527152
29125	0.493379	0.614	0.530253	0.570007	0.822399	0.552144	0.103816	0.510876	0.259691	0.427738	0.663484
42037	0.500533	0.654	0.489571	0.481193	0.412911	0.652866	0.353947	0.587042	0.431552	0.515079	0.58064
54083	0.488489	0.588	0.520858	0.666004	0.482127	0.376174	0.158042	0.568388	0.28306	0.578377	0.763374
13225	0.490084	0.597	0.636134	0.520082	0.554115	0.773599	0.285024	0.551131	0.429209	0.00670177	0.654764
54065	0.494396	0.62	0.431118	0.64592	0.751774	0.479079	0.198787	0.387464	0.117229	0.637133	0.801056
20005	0.518209	0.746	0.406017	0.241583	0.705399	0.624576	0.294866	0.628671	0.43329	0.765353	0.564124
13119	0.488165	0.586	0.606878	0.5807	0.69849	0.692034	0.232709	0.531769	0.109132	0.185394	0.756384
45053	0.475992	0.527	0.643499	0.76	0.359396	0.561585	0.258665	0.465543	0.232045	0.288943	0.714253
13111	0.485895	0.574	0.49668	0.725794	0.764641	0.583047	0.13146	0.370645	0.151136	0.466132	0.683522
5013	0.496024	0.63	0.450327	0.589406	0.843309	0.767659	0.0780854	0.528748	0.183618	0.226951	0.796116
40083	0.502988	0.669	0.397141	0.516807	0.856571	0.486212	0.233516	0.435012	0.290378	0.746169	0.565081
45041	0.495787	0.627	0.50027	0.539437	0.821332	0.550554	0.282962	0.504715	0.241645	0.349188	0.671983
17171	0.498904	0.646	0.470089	0.51293	0.843665	0.697744	0.111998	0.625157	0.294837	0.402966	0.53075
20043	0.503971	0.674	0.393455	0.497802	0.9	0.659445	0.1895	0.610633	0.419658	0.335302	0.52994
47043	0.489974	0.596	0.428753	0.712183	0.776364	0.468468	0.248463	0.451464	0.351837	0.292045	0.68019
47059	0.487688	0.584	0.515949	0.665462	0.619516	0.463142	0.207987	0.512279	0.278965	0.331533	0.794358
47175	0.477874	0.537	0.624	0.732277	0.814978	0.520389	0.0703243	0.486926	0.0633333	0.120778	0.867857
22061	0.500728	0.656	0.608722	0.335163	0.689613	0.713759	0.295534	0.533387	0.281902	0.515044	0.533432
48189	0.47835	0.541	0.634032	0.712311	0.832573	0.349481	0.236711	0.599518	0.35377	0.0550992	0.531657
54013	0.474027	0.517	0.636852	0.784026	0.671545	0.426188	0.07	0.531647	0.0733333	0.180306	0.892347
47001	0.492386	0.61	0.497429	0.592911	0.626207	0.481839	0.328897	0.525533	0.41052	0.277513	0.690625
36015	0.497536	0.639	0.422723	0.573283	0.489944	0.330455	0.328124	0.684271	0.59667	0.469589	0.582763
42081	0.498239	0.644	0.43321	0.54914	0.473726	0.585767	0.339139	0.601842	0.516471	0.433508	0.551353
48421	0.487222	0.581	0.556	0.624	0.826667	0.37	0.14	0.563333	0.22	0.69	0.395
13127	0.493389	0.615	0.494366	0.57255	0.519199	0.440261	0.318053	0.44074	0.649654	0.395063	0.610615
54075	0.480758	0.555	0.484828	0.806737	0.538107	0.495097	0.0488495	0.483052	0.0673426	0.527993	0.874818
48013	0.476428	0.529	0.633381	0.73427	0.733184	0.568532	0.156426	0.444219	0.152315	0.318021	0.547503
18079	0.50174	0.663	0.375863	0.536043	0.658041	0.595155	0.294046	0.53982	0.348115	0.531637	0.636936
5005	0.492028	0.607	0.475126	0.610488	0.846024	0.598555	0.170349	0.426155	0.286334	0.267663	0.747555
45085	0.495035	0.624	0.542841	0.488014	0.667425	0.609884	0.249155	0.52064	0.303891	0.384805	0.688662
48125	0.470944	0.501	0.634	0.8295	0.886667	0.535	0.035	0.71	0.0233333	0	0.585
27087	0.474072	0.518	0.700902	0.705523	0.628503	0.485252	0.0479967	0.603992	0.197486	0.0714929	0.825497
48219	0.479627	0.548	0.663583	0.642396	0.865767	0.378384	0.169301	0.544536	0.459879	0	0.592801
40039	0.495442	0.625	0.508998	0.511292	0.858951	0.410588	0.195342	0.535979	0.415006	0.375835	0.646988
5019	0.504187	0.675	0.496046	0.36553	0.809893	0.697657	0.287114	0.542481	0.271704	0.398897	0.668359
31067	0.495641	0.626	0.403205	0.611656	0.807442	0.39021	0.235902	0.58252	0.321989	0.594503	0.513338
19155	0.500856	0.657	0.403024	0.517759	0.752561	0.476128	0.517823	0.56948	0.661928	0.147364	0.461634
28059	0.493561	0.616	0.560097	0.490933	0.768037	0.593033	0.328757	0.440202	0.439641	0.244357	0.576994
41065	0.488201	0.587	0.508565	0.638861	0.570148	0.416596	0.239559	0.480751	0.638443	0.265238	0.635651
20001	0.497356	0.639	0.512467	0.469504	0.722634	0.558321	0.189767	0.649432	0.550317	0.135813	0.687949
47105	0.490154	0.598	0.445579	0.664155	0.39901	0.418764	0.391217	0.400523	0.39227	0.661088	0.638778
20075	0.476315	0.529	0.522	0.8365	0.766667	0.44	0.11	0.536667	0.15	0.37	0.555
8075	0.498731	0.645	0.475659	0.478208	0.780111	0.277876	0.198107	0.598196	0.377272	0.810081	0.493069
51131	0.479805	0.551	0.549026	0.744493	0.7137	0.49455	0.2006	0.541813	0.209496	0.170369	0.694198
48469	0.490358	0.598	0.507423	0.593206	0.702862	0.575772	0.347274	0.50737	0.427552	0.217584	0.53418
48169	0.474056	0.517	0.578	0.816	0.9	0.42	0.17	0.536667	0.143333	0.13	0.5725
48223	0.487315	0.582	0.508801	0.645472	0.701853	0.689138	0.263315	0.508551	0.283488	0.176484	0.608731
46041	0.46878	0.493	0.703496	0.781767	0.86028	0.447672	0.0332826	0.572545	0.0456232	0	0.774352
28093	0.483581	0.566	0.583494	0.634182	0.700514	0.678949	0.188698	0.496082	0.209626	0.102698	0.757988
5023	0.482753	0.563	0.443298	0.788452	0.891184	0.702695	0.0909017	0.429046	0.136007	0.159367	0.70383
28101	0.489579	0.594	0.591453	0.512651	0.893339	0.79393	0.121692	0.559775	0.0694295	0.0564319	0.807507
17029	0.496454	0.635	0.576193	0.402338	0.770136	0.612242	0.323737	0.637879	0.442847	0.178234	0.52448
27105	0.477409	0.535	0.561984	0.757935	0.840245	0.270769	0.155882	0.618497	0.312093	0.32072	0.458554
20117	0.497829	0.641	0.388326	0.563103	0.712684	0.573745	0.191263	0.622006	0.323525	0.521775	0.584032
8001	0.493506	0.615	0.470729	0.556417	0.496491	0.337896	0.683196	0.398724	0.604558	0.561284	0.332256
48001	0.487563	0.584	0.509448	0.624169	0.654982	0.707005	0.191943	0.526661	0.138484	0.481183	0.55419
48097	0.493918	0.619	0.444906	0.573987	0.925303	0.585256	0.32609	0.485415	0.218265	0.321232	0.564804
26035	0.477317	0.534	0.65687	0.659673	0.496174	0.513949	0.0792437	0.639567	0.25362	0.16506	0.831694
20175	0.47394	0.516	0.664978	0.712096	0.849794	0.281242	0.236574	0.599401	0.303802	0.0826335	0.53494
28129	0.47745	0.535	0.480093	0.831088	0.814077	0.762969	0.08	0.461993	0.131131	0.0594391	0.676259
42013	0.497329	0.638	0.413879	0.538702	0.315025	0.60413	0.337478	0.6318	0.48364	0.531662	0.619649
24043	0.496278	0.632	0.426772	0.542774	0.490992	0.451047	0.523494	0.4997	0.558228	0.399892	0.573604
20185	0.484501	0.57	0.508759	0.672386	0.879684	0.482517	0.0732119	0.665548	0.320486	0.067373	0.690546
39147	0.500982	0.658	0.443194	0.441024	0.46485	0.65204	0.306853	0.636742	0.382001	0.556052	0.626083
48279	0.471188	0.504	0.64087	0.775641	0.786022	0.366045	0.101964	0.627122	0.2476	0	0.695431
51077	0.472624	0.509	0.64828	0.74144	0.511149	0.517886	0.0582316	0.572044	0.202758	0.222142	0.779689
39049	0.501276	0.659	0.475168	0.39665	0.361108	0.540858	0.65082	0.515313	0.601734	0.486957	0.482879
20099	0.487735	0.585	0.491454	0.624048	0.732007	0.585761	0.201673	0.674864	0.312137	0.047821	0.719855
39153	0.503487	0.671	0.422115	0.408962	0.290303	0.60033	0.506417	0.575907	0.641455	0.500655	0.585243
35011	0.468093	0.488	0.72	0.747	0.726667	0.44	0.135	0.65	0.0166667	0.03	0.7475
40025	0.474961	0.522	0.506947	0.836035	0.808229	0.484116	0.105009	0.641565	0.256869	0	0.635879
18115	0.502136	0.664	0.259136	0.593341	0.821225	0.723811	0.307839	0.462938	0.195081	0.584704	0.57115
48471	0.491862	0.606	0.539678	0.497659	0.83106	0.701873	0.323067	0.475531	0.338728	0.228618	0.490542
37041	0.479337	0.544	0.575403	0.687245	0.824856	0.487033	0.0934548	0.557448	0.0952113	0.263937	0.729442
47103	0.486391	0.578	0.442575	0.690939	0.816286	0.546432	0.175765	0.512043	0.247495	0.193609	0.752376
39129	0.496378	0.634	0.348145	0.605338	0.505422	0.556103	0.288908	0.48753	0.343394	0.734061	0.598498
47137	0.464537	0.47	0.588	0.9345	0.74	0.55	0.08	0.363333	0.05	0.05	0.825
17089	0.501433	0.66	0.424593	0.43315	0.481273	0.4716	0.544197	0.473602	0.625337	0.747371	0.311774
29111	0.493772	0.618	0.463763	0.530348	0.796969	0.607432	0.158497	0.555627	0.246385	0.383243	0.701681
48399	0.475863	0.526	0.491506	0.821441	0.697013	0.551745	0.109353	0.674085	0.21975	0.072195	0.645678
18171	0.496301	0.633	0.385576	0.558383	0.724887	0.620868	0.188264	0.526174	0.339603	0.574662	0.548296
13275	0.48243	0.561	0.621926	0.56924	0.547785	0.792963	0.192331	0.540411	0.326749	0.021571	0.728891
41059	0.479471	0.546	0.628304	0.615963	0.590036	0.659485	0.245605	0.534668	0.379267	0.074208	0.587698
13143	0.481294	0.556	0.488191	0.722811	0.66463	0.727832	0.174472	0.513087	0.240491	0.103705	0.696426
19085	0.498076	0.643	0.311035	0.59641	0.883184	0.577844	0.170083	0.579234	0.328608	0.506016	0.530268
29079	0.486374	0.577	0.517861	0.600152	0.844411	0.485444	0.216064	0.567461	0.360417	0.10268	0.682875
18043	0.50892	0.699	0.305744	0.405474	0.654658	0.601606	0.54182	0.476574	0.47413	0.593281	0.526992
2290	0.469728	0.498	0.758813	0.654221	0.502682	0.977716	0.00803324	0.474581	0.0173253	0	0.834181
55057	0.483986	0.567	0.4636	0.691201	0.666572	0.437894	0.205626	0.579186	0.338371	0.350446	0.62298
5053	0.489975	0.596	0.426248	0.620427	0.863279	0.661687	0.143432	0.433535	0.149633	0.488058	0.623472
54105	0.473602	0.515	0.50878	0.831776	0.644086	0.41739	0.0691202	0.51608	0.140293	0.30346	0.83143
20013	0.492012	0.607	0.452583	0.55654	0.833987	0.609704	0.142094	0.638731	0.293946	0.219519	0.681006
51520	0.484134	0.568	0.58217	0.567636	0.226289	0.475251	0.441787	0.650349	0.411612	0.240682	0.761432
8121	0.485796	0.573	0.468752	0.64962	0.747593	0.45718	0.0876705	0.53574	0.222235	0.709618	0.49376
48389	0.466939	0.482	0.65326	0.803019	0.63473	0.403848	0.303963	0.612399	0.269082	0.0144	0.507748
29113	0.491833	0.606	0.39741	0.610727	0.782599	0.602373	0.246807	0.458567	0.260258	0.52079	0.546963
27155	0.488611	0.589	0.440391	0.623904	0.722497	0.464582	0.0485016	0.638502	0.284111	0.604387	0.570619
39093	0.499347	0.648	0.410426	0.45831	0.384896	0.550128	0.407432	0.541894	0.406163	0.714695	0.620174
27127	0.491635	0.605	0.39769	0.607101	0.729161	0.389935	0.112916	0.608628	0.367192	0.720971	0.491117
40055	0.469465	0.497	0.625713	0.776718	0.864724	0.494363	0.04	0.625817	0.0547877	0.0849049	0.658158
39019	0.489979	0.597	0.415315	0.616835	0.424512	0.69177	0.135214	0.513877	0.323257	0.590264	0.698763
13215	0.497728	0.64	0.545374	0.346886	0.281217	0.783826	0.470286	0.566786	0.419885	0.481216	0.584074
20143	0.49914	0.647	0.365113	0.501651	0.865734	0.5364	0.045	0.642396	0.323604	0.634773	0.577593
17141	0.494591	0.622	0.438208	0.50732	0.673193	0.45364	0.250531	0.556629	0.463738	0.641841	0.466221
19003	0.487366	0.583	0.461317	0.61367	0.890369	0.539471	0.0844351	0.614087	0.219247	0.402067	0.561634
40099	0.478508	0.541	0.494075	0.740024	0.861611	0.597347	0.128489	0.466108	0.0958112	0.135756	0.787346
47011	0.490953	0.602	0.471993	0.538061	0.675879	0.570457	0.399974	0.430198	0.325492	0.34334	0.663184
42109	0.489272	0.592	0.378035	0.660952	0.423607	0.659123	0.29259	0.501473	0.26622	0.677525	0.54392
47153	0.474712	0.52	0.566326	0.73456	0.805322	0.50502	0.154338	0.390129	0.1215	0.234847	0.760367
16029	0.49343	0.615	0.403941	0.559873	0.817206	0.281446	0.08451	0.493758	0.576372	0.6249	0.598861
31133	0.478222	0.54	0.49	0.7465	0.81	0.575	0.11	0.7	0.28	0	0.5925
41037	0.466536	0.48	0.640343	0.806255	0.796245	0.460265	0.0648986	0.59845	0.100395	0	0.73197
21227	0.497002	0.637	0.495735	0.401554	0.634434	0.509875	0.428574	0.451569	0.480847	0.530907	0.539524
20041	0.496411	0.635	0.449807	0.457454	0.755946	0.525115	0.180249	0.649131	0.39847	0.470544	0.580985
6049	0.465897	0.475	0.697915	0.757796	0.710682	0.397246	0.0585187	0.53509	0.127367	0.221868	0.686594
17117	0.490819	0.601	0.497853	0.508388	0.656691	0.681984	0.229697	0.604282	0.31225	0.337956	0.588273
48355	0.48602	0.575	0.54022	0.552387	0.497962	0.588936	0.393211	0.535468	0.474246	0.279586	0.512163
48251	0.487113	0.58	0.440271	0.63048	0.724593	0.58615	0.332669	0.429358	0.309938	0.446246	0.484313
1079	0.479626	0.548	0.511136	0.690955	0.680457	0.670561	0.157452	0.473206	0.142296	0.199024	0.791545
17015	0.486396	0.578	0.483495	0.591303	0.80818	0.552773	0.232175	0.623418	0.292142	0.233367	0.56071
19175	0.489579	0.594	0.484808	0.530927	0.837375	0.513333	0.229672	0.608486	0.389915	0.238579	0.573113
51071	0.489756	0.595	0.408065	0.604371	0.57623	0.4242	0.16837	0.520086	0.118313	0.935686	0.652481
39065	0.489832	0.595	0.474756	0.534621	0.447094	0.673492	0.20855	0.607575	0.371569	0.465677	0.625151
40119	0.497994	0.642	0.569386	0.290326	0.75566	0.613039	0.269192	0.552275	0.458451	0.472566	0.501047
18007	0.487248	0.581	0.419314	0.63301	0.653632	0.645032	0.127932	0.692282	0.309865	0.218125	0.686037
12105	0.482505	0.562	0.550605	0.585873	0.60093	0.538783	0.403637	0.465139	0.45972	0.127173	0.610684
29103	0.480559	0.554	0.587428	0.582326	0.783487	0.639885	0.133479	0.628356	0.22642	0	0.743652
19043	0.488114	0.586	0.412662	0.620247	0.810717	0.523533	0.120296	0.611319	0.252464	0.498343	0.543441
48179	0.473272	0.513	0.557922	0.741501	0.857241	0.329913	0.158808	0.63535	0.305822	0.0398404	0.633055
29089	0.490368	0.598	0.454605	0.536247	0.802267	0.551887	0.143041	0.5476	0.381308	0.392297	0.604059
42045	0.502897	0.668	0.413784	0.349351	0.38708	0.5995	0.678533	0.586117	0.655349	0.389829	0.466532
42123	0.485663	0.572	0.472406	0.599743	0.515848	0.52804	0.205899	0.606763	0.328628	0.49558	0.618064
12045	0.481717	0.557	0.501144	0.641784	0.56782	0.607175	0.114761	0.465564	0.231494	0.57951	0.626202
42069	0.492402	0.611	0.458136	0.490436	0.309774	0.465111	0.450425	0.642168	0.481473	0.540903	0.593195
8021	0.4663	0.478	0.815121	0.60269	0.606667	0.458119	0.0695873	0.623794	0.0572169	0.423301	0.540206
30093	0.495883	0.629	0.472708	0.412346	0.431256	0.757966	0.222469	0.622616	0.498838	0.439945	0.604805
40145	0.493303	0.614	0.420739	0.510154	0.863434	0.680431	0.234417	0.381586	0.227803	0.515825	0.605339
39009	0.490401	0.599	0.648342	0.334586	0.468784	0.603059	0.275974	0.651481	0.213354	0.631936	0.586092
47017	0.47985	0.551	0.527134	0.645219	0.712923	0.509553	0.155599	0.562475	0.242674	0.165483	0.797592
18033	0.494787	0.623	0.384324	0.518867	0.679091	0.431914	0.399912	0.533792	0.450835	0.480221	0.57413
1125	0.496081	0.631	0.477284	0.402271	0.640216	0.695034	0.480047	0.443481	0.322152	0.449214	0.555026
21123	0.473393	0.514	0.505177	0.780113	0.651714	0.594253	0.217068	0.582983	0.108828	0.0199795	0.800418
37095	0.456074	0.427	0.726	0.8695	0.656667	0.545	0.07	0.49	0.04	0	0.7075
18137	0.486323	0.576	0.42402	0.625253	0.725104	0.55786	0.252479	0.481177	0.276953	0.440521	0.593542
51630	0.493744	0.618	0.579264	0.333757	0.3212	0.341389	0.712511	0.47833	0.708406	0.559568	0.409268
48165	0.460845	0.449	0.617031	0.885428	0.687872	0.406191	0.13211	0.408162	0.197005	0.302586	0.51122
48153	0.46092	0.45	0.63245	0.868414	0.569429	0.391608	0.03	0.620639	0.326735	0.0659588	0.643047
17057	0.484431	0.569	0.526449	0.551188	0.724537	0.602987	0.222038	0.65638	0.343913	0.12667	0.605717
54035	0.483248	0.565	0.446317	0.650865	0.50019	0.518876	0.189158	0.48856	0.297586	0.492569	0.765108
48211	0.478611	0.542	0.464	0.716	0.966667	0.35	0.125	0.463333	0.27	0.56	0.3925
45037	0.477812	0.536	0.520743	0.673309	0.590764	0.653386	0.135857	0.513715	0.247705	0.282508	0.68232
19187	0.487985	0.586	0.474324	0.536522	0.845838	0.436214	0.244712	0.671598	0.390575	0.238441	0.553637
47117	0.47963	0.549	0.481369	0.679545	0.725607	0.508337	0.202503	0.511537	0.267547	0.254593	0.685635
47041	0.475993	0.527	0.50618	0.719018	0.771166	0.481685	0.109265	0.453515	0.136821	0.306375	0.799912
13079	0.477933	0.537	0.568434	0.610587	0.619724	0.847578	0.112761	0.488509	0.256593	0.0538383	0.74337
53013	0.477648	0.536	0.566	0.617	0.606667	0.67	0.115	0.6	0.346667	0.1	0.6775
8085	0.47446	0.518	0.612323	0.626825	0.631009	0.30781	0.12983	0.441306	0.304654	0.715562	0.500823
37127	0.486206	0.575	0.468978	0.55732	0.864826	0.530129	0.290061	0.518495	0.28984	0.201123	0.655086
42083	0.485669	0.573	0.501304	0.534413	0.483208	0.444546	0.158902	0.686519	0.408418	0.503992	0.64972
25025	0.485817	0.574	0.632747	0.400289	0.157949	0.281889	0.840545	0.572026	0.683187	0.371326	0.432393
16067	0.467794	0.486	0.57762	0.779735	0.586751	0.424023	0.149381	0.52071	0.356293	0.182937	0.632696
36017	0.477478	0.535	0.526877	0.656147	0.644942	0.441223	0.142267	0.657693	0.31094	0.341286	0.57593
54023	0.474819	0.521	0.504667	0.724903	0.606547	0.40577	0.0324839	0.465985	0.10856	0.612301	0.812152
26085	0.461485	0.453	0.670462	0.798903	0.357029	0.523009	0.0685386	0.630637	0.246193	0.0499354	0.808655
39003	0.49582	0.628	0.416646	0.433627	0.351578	0.646326	0.356761	0.610721	0.459918	0.541585	0.645218
17137	0.488564	0.589	0.487549	0.492956	0.760542	0.653833	0.265198	0.63644	0.393044	0.153288	0.554227
48479	0.472562	0.509	0.677664	0.587843	0.192403	0.715967	0.421354	0.532374	0.33612	0.324017	0.465314
20089	0.484144	0.568	0.463951	0.59254	0.895597	0.520278	0.0630247	0.701811	0.326667	0.0984568	0.694969
39039	0.494475	0.621	0.378164	0.488082	0.54904	0.591131	0.288547	0.544988	0.351394	0.641163	0.617762
53003	0.481848	0.558	0.465284	0.627034	0.370892	0.675718	0.253986	0.467122	0.389846	0.415989	0.670764
55023	0.486123	0.575	0.409252	0.605198	0.79728	0.512497	0.265808	0.558015	0.281672	0.362518	0.582863
29161	0.486833	0.579	0.562804	0.43845	0.668872	0.477888	0.341648	0.541965	0.352614	0.42506	0.572195
36085	0.494578	0.621	0.454426	0.40389	0.267306	0.603888	0.818647	0.445232	0.729108	0.290347	0.438363
26069	0.470634	0.501	0.58965	0.698577	0.420908	0.500218	0.121284	0.6172	0.357684	0.106072	0.824116
18141	0.489576	0.593	0.460022	0.486459	0.23989	0.421728	0.503503	0.587226	0.712982	0.432525	0.561852
36013	0.479231	0.543	0.584745	0.547251	0.42593	0.424632	0.256693	0.724701	0.293161	0.43245	0.623518
1083	0.485575	0.572	0.462656	0.554683	0.741954	0.527819	0.308507	0.400392	0.325221	0.483462	0.565479
18021	0.490484	0.6	0.363612	0.564808	0.775555	0.641442	0.321636	0.59303	0.425073	0.100868	0.628332
37109	0.482701	0.563	0.447339	0.621165	0.761089	0.560682	0.244938	0.402992	0.389654	0.39867	0.517776
31047	0.478666	0.542	0.525367	0.615485	0.856951	0.397739	0.246513	0.608058	0.299123	0.293375	0.465386
48149	0.480277	0.553	0.440664	0.671011	0.753867	0.617932	0.16241	0.453393	0.0809063	0.557319	0.584987
48415	0.476819	0.532	0.520652	0.650339	0.829039	0.423759	0.122835	0.607619	0.32455	0.208197	0.604384
5015	0.476443	0.53	0.502861	0.674476	0.849558	0.513517	0.0735457	0.44295	0.313861	0.246539	0.670682
29061	0.472145	0.507	0.452674	0.801285	0.831374	0.572366	0.118512	0.539545	0.16135	0.0058781	0.766317
29013	0.472885	0.512	0.50502	0.735093	0.775492	0.449318	0.159064	0.546127	0.250651	0.177134	0.658063
6099	0.478273	0.54	0.619604	0.523055	0.217461	0.741818	0.520059	0.42807	0.68934	0.0503009	0.514746
16061	0.471074	0.504	0.581328	0.690895	0.571199	0.780233	0.084078	0.593753	0.161949	0.120614	0.65562
53051	0.474687	0.52	0.53326	0.671098	0.548234	0.790092	0.0603964	0.458698	0.178464	0.337905	0.694035
19123	0.492309	0.61	0.439423	0.445964	0.772893	0.468296	0.242013	0.624064	0.407941	0.547353	0.48283
36099	0.479625	0.547	0.478665	0.632193	0.45361	0.414994	0.185061	0.644954	0.454515	0.515593	0.537039
51049	0.472292	0.508	0.53252	0.709204	0.63259	0.546115	0.136115	0.549809	0.148322	0.250574	0.74538
19055	0.493878	0.619	0.298753	0.550834	0.820446	0.515048	0.149819	0.543841	0.369599	0.734847	0.461716
40045	0.471588	0.506	0.473986	0.775413	0.868803	0.419554	0.0759639	0.583936	0.246153	0.0901203	0.710362
48263	0.465278	0.472	0.538	0.8245	0.913333	0.515	0.02	0.593333	0.0366667	0.13	0.616667
19063	0.487188	0.581	0.456523	0.510771	0.839239	0.498657	0.170493	0.678116	0.299443	0.402675	0.528778
17179	0.497129	0.637	0.343049	0.444343	0.745262	0.54826	0.322178	0.507793	0.374921	0.742711	0.445648
40093	0.475873	0.526	0.437371	0.729412	0.839177	0.38351	0.0546307	0.502489	0.24017	0.438659	0.657437
13133	0.472845	0.511	0.523929	0.695266	0.613038	0.694322	0.168609	0.482848	0.0865701	0.221076	0.76995
35061	0.476834	0.532	0.602377	0.544024	0.641091	0.313596	0.311838	0.478535	0.179821	0.697228	0.523001
13089	0.489256	0.592	0.53136	0.391029	0.385906	0.689226	0.675332	0.473633	0.408946	0.396512	0.451361
47171	0.474859	0.521	0.537779	0.639651	0.330465	0.418899	0.4436	0.566963	0.234461	0.296886	0.805029
6101	0.474525	0.519	0.620328	0.562366	0.350224	0.566955	0.41367	0.402854	0.456647	0.401618	0.496059
47049	0.463366	0.463	0.611813	0.770875	0.730297	0.522395	0.0822427	0.476174	0.0681396	0.0685923	0.839763
17129	0.494309	0.62	0.322428	0.500469	0.850376	0.644156	0.191128	0.470668	0.271475	0.744431	0.453646
42021	0.488464	0.587	0.427433	0.499848	0.316029	0.773879	0.226185	0.655088	0.297832	0.577973	0.621913
26149	0.475107	0.522	0.489951	0.67735	0.533886	0.520329	0.234484	0.58266	0.321697	0.231091	0.684513
47007	0.458991	0.441	0.656603	0.798412	0.796128	0.492525	0.0783276	0.401363	0.0888102	0.0351424	0.783611
51173	0.467759	0.485	0.603391	0.693618	0.550411	0.459463	0.178063	0.592278	0.294153	0.0620232	0.776428
40131	0.495009	0.623	0.362605	0.443701	0.829311	0.683781	0.271418	0.385687	0.420225	0.454254	0.604094
16049	0.470988	0.502	0.566729	0.669867	0.716349	0.757353	0.0394941	0.527136	0.143876	0.107301	0.710787
34021	0.489938	0.596	0.47439	0.416785	0.553364	0.375211	0.643472	0.523199	0.607936	0.438008	0.37708
48411	0.465826	0.475	0.506545	0.81777	0.863842	0.487882	0.129379	0.578326	0.0466667	0.19	0.572022
48029	0.484338	0.569	0.550591	0.438867	0.517944	0.586717	0.52158	0.488215	0.571089	0.25783	0.426209
16077	0.46442	0.469	0.606786	0.7408	0.747079	0.394364	0.0812544	0.495552	0.252073	0.2848	0.577073
30107	0.461093	0.45	0.532	0.8745	0.76	0.425	0.03	0.64	0.263333	0	0.625
48499	0.472516	0.509	0.526501	0.66965	0.583026	0.711031	0.152759	0.480528	0.144611	0.294427	0.690115
38085	0.463022	0.462	0.777668	0.588694	0.856667	0.5	0.01	0.513753	0.0172762	0	0.903142
51053	0.47963	0.549	0.490659	0.574069	0.648842	0.53826	0.255906	0.50672	0.240327	0.409513	0.652376
31095	0.476115	0.528	0.465099	0.662179	0.853795	0.490881	0.170044	0.698563	0.26893	0.105351	0.570193
21217	0.483245	0.564	0.512915	0.485924	0.723813	0.52672	0.215479	0.574901	0.342696	0.213538	0.753223
40011	0.469844	0.499	0.477873	0.760288	0.837716	0.402125	0.105278	0.52244	0.292959	0.156609	0.673304
37087	0.482282	0.561	0.428802	0.584689	0.729595	0.3791	0.211917	0.472907	0.455431	0.452771	0.625323
37193	0.468038	0.488	0.531036	0.736537	0.60873	0.525286	0.126817	0.512826	0.334291	0.130277	0.706542
13237	0.476073	0.528	0.473717	0.648896	0.683045	0.77538	0.145205	0.413553	0.135622	0.304375	0.704867
37177	0.463315	0.463	0.634	0.7175	0.656667	0.53	0.13	0.633333	0.143333	0.03	0.695
39075	0.465987	0.476	0.413556	0.889333	0.499434	0.506192	0.16069	0.395529	0.244311	0.492998	0.591838
36081	0.479763	0.55	0.566897	0.487815	0.111409	0.458521	0.877133	0.593701	0.724114	0.121736	0.376538
18175	0.474124	0.518	0.480749	0.673934	0.783398	0.594722	0.211476	0.51687	0.245743	0.0629992	0.697221
20107	0.477324	0.534	0.506851	0.588979	0.794468	0.54234	0.102447	0.640355	0.242979	0.195745	0.681755
51530	0.47963	0.548	0.64	0.4125	0.303333	0.435	0.255	0.723333	0.38	0.33	0.8375
48035	0.473021	0.513	0.541061	0.629159	0.71449	0.662377	0.147628	0.498982	0.0849713	0.333644	0.644875
39149	0.486873	0.579	0.358869	0.559399	0.515071	0.696125	0.314941	0.508941	0.476168	0.396393	0.555955
48119	0.481387	0.557	0.448464	0.567245	0.762034	0.715113	0.182543	0.591583	0.055612	0.324859	0.685029
13209	0.469572	0.497	0.699609	0.527046	0.66215	0.689909	0.102142	0.545486	0.103487	0.24409	0.652231
8125	0.468239	0.49	0.607844	0.640845	0.814326	0.455142	0.112163	0.516312	0.311797	0.300917	0.454805
31065	0.476185	0.528	0.432	0.672	0.923333	0.445	0.11	0.666667	0.286667	0.15	0.6
5031	0.486327	0.576	0.504611	0.415768	0.711382	0.611438	0.352144	0.474655	0.363483	0.36231	0.581158
39117	0.47823	0.54	0.376427	0.6897	0.428589	0.684513	0.191647	0.494419	0.264076	0.497434	0.677266
53039	0.46678	0.481	0.579454	0.692451	0.702834	0.52915	0.089412	0.473773	0.3212	0.218317	0.594429
42133	0.487317	0.582	0.372078	0.528737	0.3125	0.663117	0.466427	0.514495	0.52934	0.531605	0.467551
51620	0.471263	0.505	0.632824	0.555735	0.390719	0.452353	0.275784	0.63183	0.337712	0.199608	0.764804
19069	0.475187	0.522	0.473053	0.644793	0.830902	0.509386	0.167394	0.643522	0.470867	0.037794	0.498968
18183	0.490453	0.6	0.321126	0.519257	0.724045	0.530289	0.33145	0.502189	0.482989	0.472159	0.530571
33007	0.472095	0.507	0.548299	0.621381	0.686506	0.466215	0.125862	0.66403	0.29991	0.176806	0.659848
18159	0.485192	0.571	0.326729	0.606658	0.715237	0.586846	0.286084	0.551487	0.554685	0.122014	0.616991
31163	0.485815	0.574	0.408	0.511	0.873333	0.5	0.065	0.6	0.32	0.52	0.575
26011	0.467936	0.487	0.574185	0.665561	0.487103	0.520545	0.132812	0.598627	0.115737	0.334608	0.782243
48243	0.462944	0.461	0.522	0.807	0.653333	0.47	0	0.473333	0.0133333	0.69	0.5375
42035	0.478765	0.542	0.519323	0.523357	0.442345	0.598944	0.227684	0.587255	0.550585	0.294552	0.564837
21239	0.488178	0.587	0.394127	0.476926	0.697938	0.491181	0.315338	0.406449	0.339065	0.702892	0.569686
47111	0.466488	0.479	0.556694	0.703783	0.805006	0.521032	0.139954	0.540777	0.0655858	0.0814864	0.784073
32015	0.466648	0.481	0.492	0.7645	0.87	0.205	0.07	0.33	0.0733333	0.88	0.515
40059	0.467153	0.485	0.559802	0.687106	0.935924	0.499076	0.0209241	0.613949	0.221865	0.0877723	0.577962
25013	0.480713	0.555	0.526924	0.474606	0.307596	0.396389	0.491556	0.625718	0.591914	0.350803	0.560911
19051	0.467812	0.486	0.403446	0.827702	0.866485	0.564185	0.116277	0.568786	0.26279	0.0992921	0.501346
20049	0.468556	0.491	0.596	0.621	0.81	0.64	0.03	0.673333	0.0866667	0	0.76
26021	0.481905	0.559	0.459988	0.515598	0.35717	0.409267	0.34378	0.577838	0.534747	0.49444	0.644313
40109	0.483889	0.567	0.491256	0.447674	0.647501	0.491259	0.477362	0.529112	0.511015	0.174378	0.585447
34007	0.486354	0.577	0.475704	0.418193	0.339327	0.550087	0.676148	0.58867	0.642696	0.175913	0.510443
47155	0.469641	0.498	0.507725	0.685682	0.53915	0.560765	0.255382	0.382633	0.194334	0.415018	0.686082
26099	0.487708	0.584	0.435218	0.429458	0.367866	0.552268	0.624154	0.4882	0.558939	0.355293	0.577973
39175	0.48638	0.577	0.326967	0.559614	0.670832	0.651868	0.207349	0.577549	0.398135	0.369084	0.61602
37173	0.460167	0.446	0.63981	0.717356	0.755482	0.490129	0.0705339	0.445193	0.190897	0.017212	0.814891
35037	0.458091	0.436	0.701474	0.692653	0.676378	0.422875	0.172039	0.673295	0.0143437	0.0594626	0.710297
6071	0.476735	0.531	0.591818	0.466344	0.29344	0.610619	0.599762	0.420353	0.600769	0.27003	0.437484
48147	0.474732	0.52	0.468247	0.622144	0.879223	0.677345	0.130756	0.521714	0.0856643	0.287694	0.599802
39123	0.483716	0.566	0.341858	0.584504	0.608407	0.592839	0.262699	0.522731	0.210085	0.590568	0.639751
48497	0.472833	0.511	0.500323	0.620691	0.755099	0.537106	0.2292	0.397597	0.279324	0.44752	0.488635
42039	0.473488	0.514	0.492925	0.615581	0.41863	0.676006	0.178127	0.599488	0.370088	0.28722	0.623331
31021	0.479457	0.546	0.410112	0.589009	0.84386	0.512909	0.102929	0.623289	0.342231	0.305821	0.584956
17075	0.472826	0.51	0.503107	0.613429	0.601811	0.531172	0.212918	0.658839	0.361081	0.147685	0.62539
21209	0.487527	0.584	0.355782	0.495318	0.677967	0.475781	0.468641	0.368737	0.36291	0.718008	0.464602
47051	0.477363	0.535	0.446951	0.58683	0.764449	0.532268	0.161773	0.48908	0.239566	0.372453	0.702891
30039	0.479704	0.549	0.35	0.6415	0.783333	0.95	0.08	0.413333	0.0766667	0.58	0.4425
55019	0.46336	0.463	0.494373	0.790103	0.482008	0.445178	0.102422	0.56228	0.274188	0.416037	0.603648
8101	0.480449	0.554	0.539023	0.437257	0.493232	0.237707	0.338715	0.561714	0.55339	0.609779	0.553227
51103	0.473766	0.515	0.464452	0.630335	0.766288	0.480808	0.154215	0.398799	0.183357	0.486053	0.699582
51185	0.4647	0.47	0.577108	0.679733	0.661151	0.474555	0.135927	0.565249	0.199281	0.133559	0.75574
48483	0.457557	0.435	0.619717	0.763166	0.958455	0.367081	0.0608583	0.584978	0.0800717	0.0339055	0.649785
12086	0.473024	0.513	0.621501	0.480151	0.40758	0.417228	0.773233	0.510872	0.579603	0.0333837	0.433665
29063	0.474538	0.519	0.349493	0.723871	0.841802	0.547676	0.180352	0.510739	0.261748	0.318273	0.536892
51143	0.468401	0.491	0.478211	0.705284	0.502154	0.548975	0.154046	0.517912	0.320504	0.21732	0.771205
48485	0.480562	0.554	0.498753	0.46432	0.657766	0.462162	0.355933	0.590218	0.336491	0.441079	0.518336
31059	0.483276	0.565	0.315679	0.598044	0.93	0.376507	0.0779718	0.614967	0.381981	0.518789	0.535542
46109	0.466386	0.479	0.561521	0.655864	0.859532	0.44031	0.0297054	0.583416	0.151246	0.207778	0.708104
18047	0.479516	0.547	0.308308	0.671555	0.752887	0.575228	0.220846	0.45559	0.24038	0.537671	0.553179
53043	0.473282	0.514	0.456233	0.63454	0.680959	0.76692	0.0988955	0.501299	0.371038	0.178469	0.571185
31147	0.475339	0.524	0.432094	0.620694	0.812218	0.598032	0.189183	0.675307	0.265662	0.119295	0.565562
37171	0.463614	0.464	0.549436	0.71225	0.574604	0.483494	0.168041	0.514406	0.292459	0.178258	0.699579
54093	0.467846	0.487	0.442855	0.741005	0.475976	0.472322	0.0908731	0.49999	0.0773365	0.619593	0.790662
54079	0.492223	0.609	0.28782	0.456825	0.470562	0.494697	0.341521	0.370312	0.474075	0.89189	0.642302
31061	0.476707	0.531	0.415808	0.607814	0.933548	0.488629	0.0446773	0.646021	0.348494	0.271457	0.533914
29041	0.478702	0.542	0.427962	0.5583	0.736287	0.557324	0.135504	0.561064	0.294667	0.375432	0.66178
29005	0.476243	0.528	0.394375	0.632637	0.892468	0.528582	0.141851	0.633333	0.301442	0.0913472	0.670156
35007	0.454345	0.42	0.671196	0.749598	0.849206	0.423133	0.114053	0.639414	0.0396444	0.0238517	0.579013
29099	0.482697	0.562	0.377414	0.529204	0.629619	0.490868	0.406566	0.437259	0.43243	0.555688	0.485222
31121	0.485422	0.571	0.366766	0.489732	0.919613	0.410942	0.190261	0.573285	0.369029	0.545518	0.503651
42015	0.472457	0.508	0.464024	0.625733	0.567948	0.393121	0.157262	0.546153	0.302235	0.564827	0.630807
20067	0.451228	0.405	0.622807	0.848404	0.855333	0.303998	0.140003	0.470001	0.302003	0.00199974	0.516503
48133	0.469143	0.494	0.617682	0.527898	0.707301	0.572885	0.118492	0.590655	0.0779772	0.301291	0.708104
47065	0.483225	0.564	0.413651	0.478293	0.631978	0.553948	0.48624	0.465911	0.51241	0.246941	0.559653
28081	0.47481	0.521	0.454035	0.588162	0.673568	0.680628	0.261784	0.474538	0.267759	0.325467	0.547352
31055	0.488998	0.591	0.429094	0.355278	0.613865	0.626781	0.580326	0.519875	0.646711	0.261678	0.367373
31105	0.462056	0.457	0.542	0.7265	0.783333	0.47	0.04	0.693333	0.293333	0	0.61
26129	0.457633	0.436	0.607846	0.738588	0.531469	0.517263	0.0471794	0.616	0.12116	0.116915	0.822278
28139	0.466861	0.482	0.515531	0.662706	0.74648	0.6107	0.136898	0.519753	0.158719	0.0854784	0.765488
40149	0.46873	0.493	0.454793	0.688844	0.757267	0.455823	0.0810742	0.61259	0.337156	0.246618	0.5844
36063	0.482354	0.561	0.423977	0.474108	0.28972	0.454357	0.295574	0.640615	0.665124	0.508009	0.589703
19065	0.479623	0.547	0.405413	0.538117	0.820841	0.547527	0.144215	0.653885	0.357281	0.329182	0.520145
42091	0.496476	0.635	0.298017	0.341896	0.483155	0.570522	0.619565	0.438203	0.648163	0.716468	0.352293
42119	0.478177	0.539	0.342798	0.625515	0.479549	0.630017	0.296395	0.556771	0.322747	0.598998	0.450802
47163	0.472919	0.512	0.475152	0.586162	0.42828	0.395647	0.343723	0.491164	0.332639	0.458323	0.745178
47185	0.461502	0.454	0.563818	0.702355	0.740765	0.492898	0.13741	0.51791	0.0931456	0.0856855	0.819532
37005	0.453432	0.415	0.638914	0.77048	0.641653	0.523194	0.045684	0.491211	0.174891	0.0780106	0.716851
48439	0.480853	0.555	0.484078	0.430169	0.548153	0.593108	0.576844	0.436625	0.510455	0.371384	0.37686
48041	0.482244	0.56	0.572655	0.316016	0.577303	0.642526	0.435726	0.473577	0.347031	0.648754	0.326612
51097	0.478902	0.543	0.390787	0.557487	0.751351	0.524002	0.132009	0.430677	0.195341	0.659991	0.668469
13185	0.480026	0.552	0.525052	0.402212	0.465044	0.597824	0.313621	0.500877	0.350055	0.577649	0.587903
55091	0.474753	0.521	0.371671	0.650272	0.77042	0.492424	0.155343	0.561132	0.234439	0.499697	0.537379
46007	0.457048	0.432	0.689359	0.649957	0.793832	0.460342	0.0402779	0.569459	0.100328	0	0.809882
13011	0.461515	0.454	0.547037	0.708234	0.694847	0.661551	0.150888	0.435109	0.170847	0.100263	0.68486
21151	0.482132	0.56	0.49415	0.388811	0.634867	0.461604	0.426862	0.464295	0.340169	0.537079	0.591354
13123	0.455769	0.425	0.558815	0.793715	0.785641	0.651671	0.108227	0.353788	0.14303	0.0674958	0.639538
42003	0.487849	0.585	0.386561	0.388475	0.177237	0.723513	0.571814	0.603369	0.532006	0.534319	0.473348
17049	0.481847	0.558	0.390299	0.491891	0.755527	0.710364	0.293681	0.461712	0.407158	0.332867	0.493126
40073	0.469171	0.495	0.481036	0.629099	0.85455	0.359846	0.224073	0.476617	0.350179	0.223761	0.623383
42099	0.473802	0.516	0.365319	0.660879	0.439243	0.668903	0.282673	0.505859	0.259072	0.477046	0.605226
8027	0.461556	0.455	0.612	0.6345	0.82	0.475	0	0.406667	0.103333	0.67	0.4325
30085	0.459036	0.442	0.667632	0.622043	0.761886	0.395357	0.100824	0.531631	0.240886	0	0.811064
48417	0.469296	0.496	0.512	0.5925	0.9	0.465	0.04	0.593333	0.173333	0.43	0.5175
20183	0.479758	0.55	0.408213	0.50765	0.909773	0.463059	0.0992711	0.64864	0.298253	0.336413	0.646552
12057	0.478145	0.538	0.515435	0.428812	0.4794	0.460628	0.606219	0.413837	0.587968	0.404838	0.406168
29073	0.475826	0.525	0.340015	0.643052	0.66954	0.550559	0.147226	0.519737	0.231653	0.515564	0.665088
49057	0.488533	0.588	0.394965	0.359196	0.539407	0.393657	0.615094	0.424099	0.575321	0.654336	0.440726
53021	0.465265	0.472	0.589286	0.583582	0.399696	0.665264	0.417698	0.42449	0.599281	0.0949986	0.413093
21211	0.477351	0.534	0.402629	0.551264	0.723865	0.472252	0.373114	0.411642	0.348775	0.436373	0.576243
29117	0.47397	0.517	0.418999	0.595502	0.784804	0.487978	0.22145	0.555319	0.290653	0.27046	0.640565
28155	0.469375	0.496	0.462948	0.633629	0.839275	0.737721	0.0912144	0.601449	0.0799352	0.0682896	0.709913
19171	0.475327	0.523	0.426738	0.562512	0.877388	0.543697	0.168552	0.607452	0.348288	0.227063	0.516249
5143	0.473452	0.514	0.535292	0.487335	0.766876	0.511972	0.394898	0.424941	0.415907	0.244521	0.479327
19087	0.478194	0.539	0.468128	0.467885	0.738891	0.617828	0.201484	0.563526	0.390641	0.4197	0.435665
13059	0.47995	0.552	0.630788	0.273503	0.532615	0.63644	0.459248	0.557334	0.458858	0.317967	0.452795
12055	0.4551	0.423	0.655764	0.692674	0.718185	0.464258	0.244507	0.474314	0.130686	0.0570717	0.658441
1031	0.474479	0.519	0.458151	0.541419	0.761782	0.646105	0.204263	0.444049	0.239481	0.392222	0.582842
18129	0.488887	0.591	0.30978	0.430209	0.768708	0.634364	0.266219	0.481021	0.44617	0.525076	0.538438
26067	0.477838	0.536	0.405867	0.53245	0.521259	0.459518	0.160597	0.561224	0.425943	0.695684	0.537997
54003	0.479787	0.551	0.434748	0.468319	0.516729	0.395934	0.47849	0.408451	0.348457	0.585557	0.681396
47037	0.477945	0.538	0.493807	0.440733	0.539731	0.528329	0.65773	0.464972	0.385644	0.306743	0.483815
45091	0.481172	0.556	0.396383	0.478184	0.711465	0.517145	0.406496	0.37382	0.528714	0.493125	0.425218
17073	0.480041	0.553	0.374853	0.517568	0.799406	0.538579	0.210038	0.590097	0.36109	0.434017	0.494717
10003	0.482792	0.563	0.436918	0.403173	0.377763	0.466868	0.589889	0.45532	0.688975	0.476489	0.449732
12125	0.453153	0.412	0.575421	0.79812	0.647144	0.492808	0.120726	0.452478	0.14852	0.18371	0.659452
38077	0.479427	0.545	0.392086	0.508327	0.824925	0.321815	0.169451	0.494966	0.252573	0.978679	0.372019
48111	0.452477	0.41	0.489049	0.893834	0.809252	0.268551	0.234816	0.533646	0.325857	0	0.517291
29186	0.477096	0.533	0.368292	0.568713	0.75248	0.643349	0.199422	0.471227	0.231402	0.43027	0.628708
48335	0.45595	0.426	0.553606	0.762394	0.859399	0.532541	0.0924591	0.618524	0.0272131	0.158688	0.49873
26133	0.456471	0.429	0.6073	0.699	0.439862	0.500877	0.0903766	0.57666	0.262209	0.20486	0.727092
45007	0.472167	0.507	0.446167	0.577086	0.569278	0.567493	0.315403	0.455046	0.325792	0.366971	0.626266
51171	0.467991	0.487	0.49135	0.606955	0.663537	0.454001	0.279372	0.481068	0.320149	0.33451	0.580979
20139	0.469963	0.499	0.435751	0.626361	0.812039	0.611171	0.14107	0.586536	0.222454	0.188349	0.605931
48027	0.480867	0.556	0.532855	0.332412	0.617043	0.580168	0.417949	0.456178	0.429182	0.524199	0.437818
29197	0.464355	0.468	0.533966	0.627829	0.808332	0.6	0.104973	0.620015	0.116625	0.0499556	0.7175
13191	0.461661	0.455	0.491177	0.718462	0.581297	0.596481	0.149572	0.482306	0.153946	0.254846	0.726859
31185	0.484528	0.57	0.358239	0.439587	0.924701	0.346234	0.225138	0.574455	0.664879	0.427406	0.400111
31137	0.478056	0.538	0.336075	0.575368	0.905704	0.394912	0.183734	0.577178	0.421992	0.482712	0.424829
17067	0.471347	0.505	0.498573	0.531431	0.734154	0.556721	0.170003	0.611987	0.319077	0.301305	0.518871
54077	0.460392	0.447	0.528107	0.698968	0.438504	0.434586	0.0758204	0.513304	0.219707	0.505295	0.729239
31039	0.47265	0.51	0.386172	0.618005	0.806667	0.495182	0.146885	0.544888	0.368088	0.453222	0.434741
39107	0.48295	0.563	0.275523	0.542718	0.632763	0.694882	0.229466	0.512371	0.341452	0.578238	0.53914
37191	0.467998	0.488	0.566087	0.519932	0.864627	0.49798	0.210592	0.531001	0.214906	0.141783	0.665076
17155	0.479413	0.545	0.341153	0.53915	0.528222	0.613447	0.147778	0.495404	0.404002	0.816225	0.429335
51007	0.458782	0.44	0.429081	0.82218	0.620233	0.479425	0.121275	0.433333	0.1031	0.438546	0.681863
21229	0.466492	0.48	0.474281	0.633021	0.770972	0.563863	0.118835	0.513445	0.0969945	0.32287	0.704148
24039	0.462018	0.457	0.584747	0.602609	0.550008	0.529967	0.203231	0.617792	0.125745	0.264877	0.67919
42061	0.467114	0.484	0.480539	0.61378	0.427079	0.676142	0.209275	0.547372	0.245505	0.455608	0.548729
51193	0.454701	0.422	0.598647	0.718934	0.288312	0.506856	0.184063	0.480999	0.292746	0.267492	0.754263
20165	0.470203	0.5	0.453083	0.585455	0.929349	0.393162	0.104884	0.719581	0.373411	0.0817215	0.59118
22043	0.466944	0.483	0.476205	0.619406	0.731224	0.746207	0.111308	0.529585	0.173895	0.194681	0.619983
53025	0.455399	0.424	0.636099	0.66715	0.413581	0.621888	0.172708	0.442814	0.385693	0.198398	0.560263
47101	0.458345	0.438	0.529349	0.719766	0.727681	0.489602	0.106194	0.501374	0.248767	0	0.802371
45077	0.470468	0.5	0.49788	0.53198	0.46359	0.592209	0.255361	0.479306	0.462962	0.408067	0.542858
51119	0.469116	0.494	0.424976	0.628925	0.772651	0.532871	0.128811	0.418544	0.170007	0.458622	0.686636
35031	0.447359	0.389	0.808847	0.636402	0.425237	0.365587	0.190471	0.492468	0.215339	0.0823108	0.809574
12097	0.466332	0.478	0.617531	0.485826	0.646728	0.610345	0.502958	0.42549	0.317231	0.111383	0.479496
48493	0.470503	0.5	0.420347	0.607875	0.88272	0.460918	0.137523	0.326885	0.156261	0.821551	0.420446
35023	0.443366	0.368	0.70475	0.811392	0.329118	0.389446	0.262415	0.647723	0.0114154	0.208062	0.625969
24011	0.462866	0.46	0.543224	0.621697	0.693067	0.530802	0.218765	0.531771	0.280913	0.0525557	0.692996
27047	0.468336	0.49	0.468534	0.597696	0.763893	0.353627	0.201434	0.602144	0.453938	0.285045	0.488716
42049	0.476458	0.53	0.461303	0.457271	0.24886	0.51477	0.412644	0.612152	0.554051	0.487114	0.539958
42031	0.468218	0.489	0.543946	0.52212	0.328857	0.67015	0.207798	0.591669	0.200836	0.561373	0.587218
49007	0.476335	0.529	0.571754	0.344982	0.718012	0.275219	0.209498	0.581702	0.296974	0.670079	0.618795
16063	0.449352	0.397	0.578	0.822	0.753333	0.435	0.095	0.54	0.0333333	0.18	0.6075
42059	0.466871	0.482	0.426458	0.657057	0.510365	0.597432	0.229755	0.559935	0.264348	0.365341	0.591144
12121	0.456163	0.427	0.566119	0.709226	0.610138	0.483152	0.128938	0.476259	0.10263	0.340057	0.688948
29115	0.466225	0.477	0.410644	0.678423	0.839236	0.534013	0.118967	0.596445	0.236709	0.0799426	0.701649
18003	0.476864	0.532	0.438171	0.458427	0.447195	0.399208	0.499627	0.525711	0.609414	0.384287	0.529734
35005	0.454143	0.419	0.634579	0.670748	0.576413	0.313328	0.185141	0.585896	0.452344	0.0529976	0.61584
36025	0.463	0.461	0.552701	0.592222	0.765297	0.460694	0.0744253	0.605972	0.306378	0.217571	0.591738
53019	0.451474	0.406	0.63246	0.719496	0.608086	0.632849	0.00989308	0.488401	0.0982071	0.131803	0.742068
26165	0.462308	0.458	0.528074	0.627006	0.34892	0.451699	0.150617	0.588786	0.482292	0.269442	0.713936
29075	0.465396	0.473	0.498469	0.599611	0.885098	0.547647	0.0932371	0.607641	0.295098	0	0.66176
48081	0.453385	0.414	0.534793	0.778759	0.851697	0.57509	0.0149099	0.566667	0.0250901	0.101081	0.63238
55105	0.476014	0.527	0.425134	0.480671	0.530359	0.3296	0.418581	0.564511	0.588568	0.501092	0.445613
45057	0.468197	0.489	0.440652	0.605266	0.723043	0.465771	0.233127	0.406503	0.373457	0.376678	0.589279
29135	0.461518	0.454	0.459471	0.706492	0.76431	0.458593	0.123927	0.524043	0.196545	0.369699	0.550586
39063	0.479092	0.543	0.387585	0.459339	0.635951	0.548511	0.379194	0.54158	0.423408	0.422132	0.514131
40043	0.47192	0.506	0.467345	0.508504	0.894933	0.415279	0.0990138	0.553871	0.34331	0.280057	0.684962
26135	0.448154	0.393	0.621193	0.78138	0.551527	0.516849	0.0636469	0.600589	0.0796847	0	0.818518
4017	0.447362	0.39	0.741984	0.67404	0.517781	0.396205	0.11343	0.431946	0.0534096	0.349422	0.748039
8073	0.460289	0.447	0.466786	0.716328	0.733374	0.473233	0.11	0.59004	0.245488	0.420966	0.386383
16047	0.447785	0.391	0.634004	0.773993	0.618338	0.417489	0.0699921	0.451672	0.0833379	0.359974	0.621264
48339	0.47706	0.533	0.393606	0.48428	0.83125	0.570578	0.403844	0.294129	0.429918	0.505728	0.380204
38051	0.454815	0.422	0.418	0.8595	0.833333	0.5	0.05	0.636667	0.213333	0	0.5825
45003	0.46574	0.474	0.530423	0.547065	0.501489	0.656654	0.272949	0.477314	0.431881	0.14089	0.632996
40065	0.467277	0.485	0.517615	0.532147	0.777039	0.424364	0.200567	0.559617	0.384494	0.183008	0.626644
26059	0.464007	0.467	0.48649	0.622039	0.52892	0.562027	0.162518	0.597703	0.260713	0.260201	0.695448
13195	0.457522	0.434	0.535633	0.688896	0.676111	0.658211	0.20551	0.458824	0.10737	0.11055	0.676597
28045	0.466434	0.479	0.542101	0.521925	0.801509	0.545217	0.249733	0.430868	0.242531	0.230832	0.633188
38079	0.452118	0.408	0.674788	0.646134	0.69379	0.504676	0.0564682	0.536499	0.0940845	0	0.862624
48017	0.448278	0.394	0.518	0.8715	0.84	0.355	0.16	0.583333	0.276667	0	0.43
48423	0.469187	0.495	0.525015	0.486484	0.393417	0.661446	0.322567	0.490693	0.309559	0.484368	0.549134
19151	0.464825	0.471	0.422961	0.666635	0.834475	0.458798	0.0924812	0.632643	0.286099	0.212089	0.577246
16053	0.450061	0.4	0.592936	0.761114	0.489503	0.444837	0.155401	0.492977	0.232492	0.302723	0.578565
26121	0.47104	0.503	0.463131	0.51248	0.293541	0.415281	0.297845	0.602902	0.667913	0.337005	0.649265
19145	0.469004	0.494	0.450999	0.561071	0.858596	0.453962	0.171758	0.634312	0.295215	0.295301	0.499824
48269	0.444648	0.376	0.602	0.8465	0.913333	0.375	0.035	0.56	0.01	0	0.66
1077	0.473731	0.515	0.445319	0.479172	0.623594	0.529285	0.299291	0.479217	0.321042	0.445877	0.640778
20111	0.471046	0.503	0.558517	0.41401	0.674125	0.564562	0.384238	0.626544	0.425265	0.106625	0.485529
18179	0.478517	0.541	0.310862	0.527099	0.63969	0.564816	0.302538	0.544756	0.438846	0.445443	0.532604
30079	0.453167	0.412	0.504	0.7895	0.736667	0.505	0.04	0.563333	0.25	0	0.69
26113	0.45591	0.426	0.541861	0.700805	0.477727	0.498025	0.030785	0.574571	0.247183	0.323485	0.708751
42041	0.482534	0.562	0.317928	0.445038	0.341422	0.60334	0.55842	0.459883	0.560826	0.637688	0.418262
20081	0.445833	0.383	0.526	0.8965	0.833333	0.38	0.03	0.516667	0.35	0	0.48
29171	0.458266	0.437	0.48887	0.707744	0.85261	0.603915	0.0888681	0.61126	0.0455659	0.0500935	0.675466
45079	0.479734	0.55	0.487557	0.322008	0.578426	0.55835	0.467186	0.488432	0.472284	0.472122	0.471244
40009	0.461386	0.452	0.472937	0.663893	0.911121	0.439947	0.146021	0.514837	0.289514	0.0548835	0.659316
48295	0.446653	0.386	0.562873	0.839001	0.93644	0.39517	0.0417959	0.530032	0.272866	0	0.441697
36123	0.458398	0.438	0.500833	0.6894	0.573164	0.424481	0.129227	0.621309	0.300825	0.319315	0.567033
20167	0.457394	0.434	0.579584	0.627365	0.851128	0.350664	0.0581611	0.604559	0.364313	0.0573556	0.623416
47093	0.479867	0.552	0.408442	0.393934	0.524139	0.522333	0.549179	0.445017	0.500563	0.457641	0.517552
19139	0.471025	0.502	0.398377	0.561746	0.689797	0.466255	0.244409	0.587938	0.376804	0.497785	0.416115
28037	0.470284	0.5	0.493545	0.479542	0.898636	0.607044	0.095	0.48606	0.155002	0.223186	0.794544
29227	0.468722	0.492	0.41	0.591	0.87	0.57	0.09	0.653333	0.296667	0.03	0.7075
55001	0.454105	0.418	0.54308	0.717743	0.446903	0.500767	0.077872	0.539327	0.19482	0.401839	0.66459
48069	0.445884	0.383	0.605534	0.801689	0.731687	0.308028	0.0471491	0.583568	0.358011	0	0.577288
38005	0.453632	0.416	0.663547	0.603299	0.745454	0.516236	0.0342586	0.560943	0.124596	0	0.834354
27165	0.453194	0.413	0.543637	0.729625	0.81	0.370119	0.0662344	0.635629	0.362431	0.0377754	0.523299
17189	0.472944	0.512	0.350139	0.56417	0.723289	0.750799	0.185041	0.54397	0.391218	0.289243	0.458628
48305	0.445128	0.379	0.690719	0.722136	0.85	0.406756	0.0860331	0.549995	0.0574518	0	0.643065
41019	0.459897	0.445	0.554292	0.592494	0.582966	0.47291	0.210964	0.494398	0.297417	0.218945	0.714688
29029	0.465677	0.474	0.431993	0.610627	0.713848	0.561883	0.144773	0.374639	0.148377	0.583419	0.621536
42115	0.459195	0.443	0.47922	0.679843	0.63753	0.535437	0.123673	0.549183	0.2388	0.275025	0.614044
48369	0.446431	0.386	0.563092	0.823565	0.843157	0.274406	0.161873	0.501777	0.321601	0	0.528404
37003	0.459423	0.444	0.48347	0.667995	0.774575	0.527021	0.114401	0.460371	0.224471	0.263493	0.61901
48447	0.452222	0.409	0.568	0.712	0.883333	0.495	0.04	0.633333	0.0333333	0.07	0.635
17083	0.480207	0.553	0.337738	0.436597	0.767797	0.686422	0.29712	0.539138	0.30855	0.4378	0.510706
37175	0.46121	0.451	0.527994	0.588168	0.768507	0.364666	0.152461	0.386945	0.349118	0.408272	0.604758
6031	0.460762	0.448	0.584811	0.539216	0.358286	0.788104	0.379859	0.497181	0.496238	0.0231194	0.48004
17009	0.461775	0.456	0.465813	0.638682	0.78	0.533034	0.148165	0.535418	0.320474	0.220974	0.513418
26025	0.46973	0.498	0.477417	0.479385	0.411393	0.468708	0.344501	0.649108	0.48671	0.230328	0.680019
19009	0.4625	0.459	0.3912	0.694822	0.888691	0.487551	0.0963101	0.655513	0.376915	0.00326592	0.568227
36075	0.461203	0.451	0.508234	0.599727	0.336863	0.414257	0.181159	0.644769	0.444457	0.468052	0.553307
26151	0.453331	0.414	0.557886	0.690163	0.468622	0.539699	0.143605	0.609743	0.166953	0.200418	0.702894
48039	0.47586	0.526	0.395335	0.44708	0.828372	0.516873	0.378214	0.364788	0.476415	0.519024	0.356639
6029	0.45705	0.432	0.640622	0.540206	0.158697	0.718557	0.473153	0.497716	0.547792	0.0140496	0.522662
48345	0.452148	0.408	0.522	0.7465	0.9	0.505	0.02	0.656667	0.0266667	0	0.6925
48413	0.440278	0.35	0.678	0.802	0.84	0.49	0.1	0.63	0.03	0	0.3925
22103	0.47377	0.516	0.399971	0.477164	0.692427	0.466794	0.423225	0.327934	0.474286	0.556552	0.445573
29217	0.466093	0.476	0.516231	0.49783	0.716234	0.456851	0.218427	0.571644	0.274552	0.194356	0.748714
19195	0.475302	0.523	0.362405	0.484634	0.835209	0.49961	0.109568	0.599563	0.418114	0.506487	0.46213
35033	0.447352	0.389	0.812	0.5375	0.863333	0.465	0.02	0.656667	0.0466667	0	0.625
16059	0.458582	0.439	0.504319	0.638237	0.840487	0.646786	0.0680649	0.496775	0.0934795	0.196971	0.64212
27033	0.457376	0.433	0.500402	0.659449	0.840615	0.314993	0.105219	0.622291	0.283463	0.243772	0.546182
13013	0.461644	0.455	0.496143	0.584651	0.667661	0.649971	0.335707	0.440922	0.319989	0.148083	0.511668
31119	0.469325	0.496	0.492526	0.449911	0.749519	0.313345	0.190714	0.515069	0.670008	0.449517	0.393318
42063	0.463985	0.467	0.525164	0.513103	0.306483	0.810866	0.239725	0.610097	0.288405	0.317604	0.564417
19133	0.464922	0.471	0.415889	0.601872	0.866777	0.494752	0.120352	0.69736	0.234527	0.101218	0.651553
19197	0.462181	0.457	0.503403	0.560015	0.771219	0.467364	0.135253	0.682703	0.344279	0.15308	0.542315
18061	0.46621	0.477	0.400811	0.588747	0.775919	0.633169	0.206868	0.481588	0.314232	0.209129	0.585427
19135	0.460727	0.448	0.360682	0.726416	0.868562	0.526009	0.205557	0.564016	0.247254	0.0834414	0.564603
17167	0.47557	0.525	0.417242	0.402192	0.660139	0.602108	0.421451	0.542977	0.415321	0.325519	0.493179
48467	0.453669	0.416	0.511898	0.701424	0.657053	0.701396	0.137892	0.436931	0.122648	0.196953	0.616822
18087	0.451963	0.407	0.351507	0.892025	0.695113	0.459239	0.171037	0.406324	0.263107	0.206627	0.622686
20061	0.481879	0.559	0.488913	0.215261	0.714743	0.478073	0.260466	0.597986	0.460546	0.717887	0.403037
47047	0.460441	0.447	0.418271	0.670723	0.722902	0.465811	0.191876	0.350344	0.350072	0.279071	0.694896
48181	0.468227	0.49	0.460586	0.487405	0.638486	0.630388	0.302093	0.519572	0.254546	0.334966	0.586004
42047	0.463907	0.466	0.402614	0.623125	0.28595	0.510131	0.158624	0.565221	0.405834	0.616058	0.607607
21163	0.462994	0.461	0.45594	0.584752	0.751426	0.50926	0.275594	0.409051	0.285084	0.270031	0.625812
48167	0.472786	0.51	0.462789	0.397632	0.75391	0.464519	0.44781	0.403512	0.516222	0.368955	0.439722
19091	0.464515	0.469	0.475374	0.533319	0.86043	0.387478	0.150268	0.610112	0.300382	0.400879	0.462393
48319	0.446199	0.384	0.591241	0.746951	0.901441	0.600309	0.0406176	0.559225	0.0248971	0.0328383	0.518272
51141	0.449871	0.399	0.548416	0.722529	0.664774	0.524626	0.0644093	0.494443	0.107222	0.157608	0.764814
27023	0.459225	0.443	0.457165	0.644854	0.774465	0.304673	0.139409	0.589531	0.265546	0.449378	0.508005
8109	0.440522	0.352	0.722059	0.716127	0.648377	0.460039	0.0225271	0.593292	0.214771	0.055085	0.532423
29027	0.465702	0.474	0.381738	0.599064	0.741351	0.578121	0.242097	0.4439	0.147071	0.517207	0.540769
31181	0.467018	0.484	0.40121	0.552571	0.93	0.479245	0.0551078	0.625229	0.383836	0.234825	0.541136
6067	0.466977	0.483	0.557726	0.396523	0.166955	0.586487	0.55186	0.412957	0.681899	0.390377	0.458005
16073	0.442478	0.363	0.634379	0.760595	0.511376	0.539857	0.0641449	0.534858	0.140188	0.155626	0.641279
31131	0.468637	0.492	0.392031	0.531461	0.769804	0.510671	0.184177	0.559329	0.403346	0.399159	0.467751
39069	0.472515	0.508	0.342646	0.50953	0.474111	0.59256	0.254716	0.568885	0.311247	0.665945	0.532995
8029	0.449665	0.398	0.626592	0.636682	0.667505	0.341361	0.0670513	0.497508	0.16754	0.419617	0.62313
13139	0.46107	0.45	0.484554	0.573357	0.608793	0.555975	0.367807	0.403942	0.348713	0.331263	0.475226
5045	0.476438	0.53	0.44165	0.338912	0.803508	0.594731	0.369553	0.438567	0.390851	0.366604	0.543565
46071	0.446733	0.386	0.801469	0.513506	0.777639	0.491771	0.0191649	0.625004	0.0133333	0	0.778713
29107	0.463239	0.462	0.398256	0.618887	0.671497	0.354641	0.232994	0.527552	0.39858	0.359315	0.607425
20129	0.443222	0.366	0.542	0.8345	0.793333	0.35	0.02	0.636667	0.32	0	0.4925
39091	0.467345	0.485	0.376413	0.565529	0.529306	0.675707	0.25336	0.564204	0.237709	0.380517	0.623361
51033	0.462195	0.457	0.376746	0.654116	0.51961	0.459851	0.279261	0.391592	0.258041	0.640476	0.580064
20119	0.453411	0.415	0.366012	0.821547	0.907984	0.290359	0.131378	0.637824	0.33489	0.0604788	0.530225
18073	0.462248	0.458	0.390761	0.63764	0.591448	0.577019	0.248517	0.457599	0.327888	0.360398	0.568962
16021	0.455647	0.425	0.470785	0.673964	0.723031	0.891129	0.123966	0.400042	0.178537	0.02	0.619372
31125	0.461667	0.456	0.468	0.567	0.913333	0.42	0.035	0.683333	0.403333	0.12	0.545
37069	0.457009	0.431	0.53152	0.586276	0.861178	0.568263	0.179111	0.469759	0.251427	0.0833561	0.582195
13097	0.466576	0.48	0.508018	0.436478	0.682732	0.700225	0.390431	0.442918	0.307581	0.197908	0.532892
20189	0.440549	0.352	0.664332	0.746485	0.765692	0.274757	0.0375607	0.559915	0.32699	0	0.589205
20011	0.470597	0.501	0.473783	0.39498	0.778565	0.549893	0.225977	0.666107	0.37636	0.0265195	0.743185
48495	0.436249	0.33	0.561128	0.923807	0.277999	0.384748	0.163612	0.609179	0.372457	0	0.633315
30051	0.440481	0.351	0.454	0.9545	0.55	0.385	0.045	0.556667	0.306667	0	0.7125
41043	0.46094	0.45	0.515769	0.523238	0.293193	0.4666	0.327434	0.498154	0.52422	0.382828	0.617023
45045	0.468127	0.489	0.414765	0.492986	0.456334	0.513128	0.420473	0.413687	0.602748	0.452303	0.446719
12127	0.466235	0.478	0.484426	0.457293	0.670035	0.363847	0.451085	0.445851	0.410001	0.338916	0.574659
13137	0.455083	0.423	0.518369	0.623629	0.639496	0.534355	0.155977	0.445344	0.26854	0.321651	0.58839
19033	0.469207	0.495	0.407702	0.47619	0.759263	0.423835	0.329558	0.586003	0.624293	0.183544	0.432477
21067	0.472091	0.506	0.4919	0.339742	0.520051	0.493257	0.660653	0.465275	0.408068	0.424916	0.444959
17035	0.463705	0.465	0.407887	0.573283	0.776864	0.764117	0.173218	0.523917	0.30041	0.0793898	0.574261
37101	0.463753	0.465	0.509982	0.469828	0.850561	0.490091	0.262776	0.476696	0.287636	0.325309	0.500897
40129	0.45187	0.407	0.57	0.621	0.926667	0.46	0.03	0.523333	0.0833333	0.25	0.6025
36039	0.456606	0.43	0.448783	0.656775	0.650376	0.444264	0.192973	0.575276	0.290188	0.289286	0.561536
6045	0.452281	0.409	0.667577	0.515613	0.57584	0.492254	0.201979	0.464514	0.38158	0.210573	0.560601
34023	0.471467	0.505	0.43194	0.405678	0.368406	0.337524	0.693634	0.453877	0.79413	0.480378	0.27764
20201	0.456304	0.428	0.440252	0.669468	0.841812	0.504563	0.0834968	0.604499	0.348834	0.0608742	0.552937
26001	0.444245	0.373	0.608664	0.718106	0.435572	0.517077	0.0418487	0.580154	0.147242	0.125781	0.823762
12031	0.466162	0.477	0.517376	0.41066	0.290207	0.421964	0.573476	0.502726	0.592075	0.387993	0.49898
19013	0.472859	0.511	0.468643	0.338137	0.702042	0.337214	0.342601	0.585557	0.586975	0.452689	0.441874
27167	0.471205	0.504	0.327297	0.508891	0.74336	0.307212	0.147735	0.568588	0.231644	0.99	0.416119
56027	0.446426	0.385	0.636	0.646	0.76	0.465	0.115	0.69	0.0133333	0	0.6925
40047	0.463177	0.462	0.463301	0.515766	0.747501	0.442365	0.307625	0.555348	0.410961	0.087136	0.638587
31083	0.465185	0.472	0.368	0.572	0.936667	0.48	0.1	0.6	0.26	0.4	0.47
19037	0.468716	0.492	0.28956	0.585229	0.821376	0.526551	0.0890917	0.551617	0.45917	0.453895	0.441949
26049	0.464469	0.469	0.485483	0.465646	0.374806	0.478892	0.368722	0.610557	0.348814	0.348698	0.698601
48221	0.459845	0.445	0.405008	0.626864	0.796506	0.508359	0.178388	0.358068	0.227571	0.482115	0.555722
6093	0.456439	0.429	0.62001	0.472576	0.714939	0.479782	0.124183	0.549197	0.309305	0.180774	0.657189
47147	0.458352	0.438	0.433309	0.624827	0.610052	0.478667	0.302651	0.40399	0.226326	0.42868	0.616667
51187	0.458853	0.44	0.476402	0.571394	0.699436	0.39676	0.291321	0.38566	0.555186	0.234033	0.519484
39043	0.468723	0.492	0.389941	0.480049	0.543342	0.550106	0.40865	0.564879	0.355137	0.265454	0.660947
17027	0.471061	0.503	0.30468	0.520093	0.745344	0.623979	0.190332	0.490644	0.45385	0.496187	0.41444
8071	0.44275	0.365	0.68885	0.643048	0.619405	0.44683	0.140563	0.631618	0.0199734	0.22675	0.567712
48425	0.449084	0.396	0.514132	0.703538	0.811917	0.537634	0.161349	0.337718	0.182163	0.292366	0.500941
6043	0.451069	0.403	0.628772	0.552597	0.737264	0.64626	0.0454934	0.361913	0.0864206	0.397638	0.603263
55107	0.450444	0.401	0.481643	0.709352	0.540217	0.427655	0.114162	0.630837	0.130925	0.344168	0.67504
31033	0.471019	0.502	0.334972	0.484849	0.830067	0.348445	0.240976	0.629637	0.242986	0.770564	0.356679
19109	0.464157	0.468	0.394141	0.548279	0.841045	0.463233	0.138711	0.579051	0.375125	0.32159	0.516243
51139	0.447281	0.388	0.523141	0.721366	0.60827	0.51339	0.0640878	0.495786	0.162494	0.224748	0.71225
37059	0.457805	0.436	0.401273	0.653297	0.68562	0.482858	0.21191	0.411265	0.293338	0.416109	0.564572
37093	0.45892	0.441	0.651524	0.382075	0.843922	0.566887	0.16881	0.473082	0.406824	0.0745256	0.562632
42017	0.477944	0.537	0.303691	0.384838	0.48023	0.520191	0.574146	0.40233	0.614754	0.627777	0.393537
30035	0.444472	0.375	0.653068	0.636251	0.551689	0.522069	0.0746941	0.566636	0.162053	0	0.83379
37169	0.448518	0.394	0.484358	0.731841	0.577793	0.505456	0.145615	0.493987	0.208125	0.254855	0.634636
18037	0.464334	0.468	0.337068	0.59349	0.644026	0.546874	0.300191	0.462569	0.45614	0.324152	0.514495
37051	0.466993	0.483	0.587542	0.293077	0.604466	0.543134	0.368573	0.502317	0.500547	0.238983	0.564301
51175	0.456477	0.429	0.375708	0.689674	0.705309	0.507815	0.125532	0.445392	0.201534	0.335703	0.721623
20083	0.455907	0.425	0.452	0.622	0.91	0.45	0.03	0.57	0.346667	0.24	0.4825
19053	0.453494	0.415	0.581124	0.535923	0.870829	0.5896	0.0838153	0.712017	0.173735	0	0.534403
17063	0.475495	0.524	0.309417	0.407232	0.706623	0.409361	0.389775	0.418671	0.51788	0.757145	0.363345
42131	0.463909	0.466	0.390571	0.534581	0.62302	0.585	0.137662	0.51643	0.216113	0.62036	0.551442
6089	0.462694	0.459	0.496211	0.450424	0.516783	0.473081	0.286334	0.440925	0.40619	0.52771	0.566587
17065	0.458736	0.44	0.379972	0.636911	0.746316	0.729475	0.14114	0.560677	0.181786	0.151113	0.601232
20177	0.468627	0.491	0.39628	0.442266	0.549462	0.559786	0.490609	0.556081	0.332106	0.361181	0.529872
36035	0.453393	0.414	0.497907	0.613201	0.393666	0.415769	0.216149	0.682001	0.459956	0.19509	0.606795
31057	0.450019	0.4	0.47	0.701	0.803333	0.47	0.05	0.65	0.223333	0.07	0.6125
36101	0.453206	0.413	0.529388	0.583061	0.528158	0.343472	0.219378	0.631896	0.291301	0.361369	0.590827
17001	0.466282	0.478	0.415822	0.460563	0.598296	0.533849	0.322118	0.554091	0.562238	0.259347	0.490215
20007	0.452593	0.41	0.501837	0.620463	0.902179	0.393852	0.0534629	0.651025	0.247444	0	0.703074
39085	0.472234	0.507	0.338224	0.430053	0.266309	0.481192	0.415273	0.508219	0.601965	0.640344	0.568523
12023	0.447355	0.389	0.576359	0.639516	0.61631	0.443676	0.245733	0.45017	0.238584	0.0993466	0.7165
6005	0.462343	0.458	0.435205	0.510702	0.788099	0.645129	0.156036	0.380525	0.3896	0.325805	0.529986
6011	0.444625	0.376	0.608121	0.655607	0.528921	0.366864	0.250727	0.458707	0.286023	0.381981	0.464671
31041	0.454615	0.421	0.455389	0.62804	0.655446	0.444465	0.138631	0.650035	0.23013	0.394305	0.495096
48285	0.454701	0.422	0.423703	0.658164	0.795488	0.53838	0.110278	0.449882	0.202643	0.32432	0.589448
35057	0.437189	0.335	0.724986	0.671896	0.754092	0.440438	0.0862116	0.580865	0.0655751	0	0.610641
45063	0.463671	0.465	0.426187	0.493761	0.700084	0.517631	0.322612	0.402369	0.43613	0.386699	0.487567
42111	0.450971	0.402	0.468265	0.679959	0.312743	0.657888	0.189399	0.594333	0.21653	0.297515	0.642105
40051	0.464527	0.47	0.368776	0.531086	0.80538	0.474657	0.217487	0.452672	0.372307	0.334921	0.623457
53065	0.449762	0.398	0.517738	0.640766	0.597938	0.72559	0.0659099	0.441246	0.15321	0.228303	0.677161
24015	0.466695	0.481	0.385856	0.46473	0.599995	0.571476	0.411041	0.442502	0.578761	0.255275	0.490621
48199	0.461497	0.453	0.344374	0.59977	0.815522	0.580664	0.265443	0.424547	0.259668	0.312993	0.550491
12095	0.461954	0.456	0.545331	0.390304	0.50758	0.517371	0.622454	0.420227	0.594206	0.171893	0.388219
38003	0.468837	0.493	0.328018	0.482758	0.859527	0.334948	0.197774	0.556633	0.275585	0.698579	0.485715
18029	0.465941	0.475	0.313539	0.54925	0.709261	0.527586	0.333478	0.488448	0.31129	0.409838	0.550778
8003	0.447683	0.391	0.772212	0.418924	0.44111	0.25304	0.180619	0.587673	0.0697736	0.756823	0.548969
42125	0.466146	0.476	0.358928	0.4986	0.27236	0.676653	0.39072	0.530021	0.380017	0.54509	0.542926
42009	0.448689	0.395	0.471039	0.700199	0.395503	0.649124	0.175018	0.55446	0.200558	0.242662	0.649635
12075	0.440961	0.355	0.667915	0.641709	0.587378	0.495876	0.133014	0.459579	0.104147	0.121315	0.757717
39169	0.461231	0.451	0.390407	0.553447	0.363421	0.576257	0.263206	0.517193	0.346963	0.544537	0.595649
12033	0.46388	0.466	0.494836	0.401221	0.497329	0.543984	0.44956	0.497609	0.488557	0.219851	0.581977
39133	0.470094	0.499	0.430969	0.352855	0.316198	0.632427	0.383594	0.536314	0.491165	0.538826	0.548494
30003	0.439612	0.347	0.668551	0.663689	0.691319	0.502836	0.0543264	0.481396	0.12418	0	0.770212
17053	0.459672	0.445	0.426824	0.544287	0.705398	0.523401	0.157816	0.649583	0.325533	0.194316	0.609887
18127	0.469506	0.497	0.366947	0.426815	0.55067	0.414342	0.447105	0.43168	0.469672	0.612311	0.506006
19071	0.461419	0.452	0.419374	0.51667	0.892641	0.535415	0.137646	0.600593	0.278768	0.207879	0.563784
47133	0.447001	0.387	0.50316	0.691766	0.714273	0.505803	0.109991	0.477456	0.187092	0.00733776	0.826134
37077	0.454762	0.422	0.46081	0.594129	0.523337	0.555738	0.209052	0.486625	0.417676	0.248651	0.596836
51650	0.467828	0.486	0.479524	0.334934	0.386634	0.392915	0.511941	0.566498	0.586171	0.354356	0.597481
31051	0.459133	0.442	0.397392	0.569789	0.832146	0.453984	0.0377967	0.643051	0.349718	0.428145	0.420171
8063	0.448834	0.395	0.507565	0.643488	0.769396	0.468845	0.126503	0.572237	0.300647	0.265762	0.385063
25005	0.459027	0.442	0.454614	0.511783	0.239271	0.340728	0.530411	0.486314	0.661596	0.412353	0.494176
9009	0.463944	0.467	0.468036	0.408605	0.27055	0.387046	0.488089	0.57397	0.629393	0.474397	0.475407
24029	0.457526	0.435	0.460631	0.530319	0.714446	0.579962	0.265587	0.514453	0.313581	0.199338	0.539417
31023	0.463366	0.464	0.315256	0.569691	0.873235	0.474402	0.0706737	0.562972	0.468557	0.415933	0.419579
13051	0.464731	0.471	0.507447	0.352469	0.465405	0.485364	0.487503	0.490042	0.412088	0.473882	0.508377
19183	0.456205	0.428	0.395657	0.617694	0.773187	0.57082	0.18609	0.539623	0.285104	0.293619	0.444054
48287	0.448945	0.396	0.495262	0.648146	0.807271	0.691164	0.176147	0.49703	0.140504	0	0.584983
6033	0.44431	0.374	0.63883	0.587458	0.661824	0.48589	0.133697	0.510457	0.278239	0	0.702395
13023	0.454488	0.421	0.584676	0.449743	0.633966	0.741496	0.168109	0.553741	0.24616	0.0331969	0.679302
27123	0.463462	0.464	0.514828	0.356752	0.470248	0.251146	0.64418	0.560738	0.721595	0.278036	0.373638
20037	0.463538	0.464	0.584183	0.284715	0.800086	0.574941	0.280565	0.657084	0.396449	0.0410394	0.552778
38073	0.461435	0.453	0.271611	0.633945	0.844715	0.391015	0.0482373	0.526876	0.21338	0.705686	0.517455
42105	0.442475	0.362	0.548562	0.697103	0.401815	0.485535	0.0870789	0.64695	0.214949	0.233616	0.666667
37009	0.443981	0.371	0.51277	0.704225	0.711042	0.444655	0.036235	0.433081	0.260695	0.265887	0.627238
20017	0.459481	0.444	0.518	0.419	0.906667	0.62	0.125	0.66	0.106667	0.19	0.59
13047	0.460892	0.449	0.376913	0.532954	0.773692	0.69339	0.416368	0.420413	0.381804	0.0287825	0.52371
13211	0.456794	0.431	0.310305	0.673197	0.693322	0.605923	0.267424	0.364051	0.1381	0.453674	0.60515
48023	0.454444	0.42	0.476	0.549	0.903333	0.55	0.14	0.583333	0.0233333	0.18	0.685
19083	0.462829	0.46	0.377307	0.496526	0.845979	0.557318	0.159261	0.615228	0.388079	0.260106	0.465658
26079	0.439384	0.346	0.570422	0.719371	0.462562	0.494208	0.116983	0.544526	0.292858	0	0.753522
56015	0.461322	0.452	0.499012	0.39251	0.766567	0.311472	0.245711	0.511948	0.238041	0.71268	0.473956
4001	0.427941	0.293	0.816541	0.675266	0.43386	0.3474	0.0193184	0.425636	0.0287341	0.269408	0.835303
51840	0.456306	0.428	0.519782	0.461393	0.350635	0.424475	0.597892	0.570527	0.64932	0	0.532727
37037	0.456757	0.43	0.418237	0.554293	0.837311	0.452479	0.191105	0.351751	0.287278	0.559674	0.458684
30065	0.442317	0.361	0.525304	0.703196	0.848406	0.516522	0.0802174	0.596232	0.0643478	0	0.64663
48135	0.446322	0.384	0.549355	0.605589	0.569813	0.401184	0.338858	0.494531	0.560298	0	0.497271
20053	0.460164	0.446	0.365822	0.53989	0.90443	0.390692	0.0734181	0.621478	0.282363	0.419237	0.544142
53063	0.464798	0.471	0.454345	0.363773	0.337335	0.683943	0.458179	0.48675	0.570216	0.326506	0.502136
6007	0.458583	0.439	0.565816	0.362092	0.544172	0.574527	0.316353	0.460176	0.402903	0.374254	0.526954
46023	0.43768	0.337	0.565272	0.736859	0.809025	0.471385	0.0616267	0.578896	0.0954445	0	0.620617
47021	0.453013	0.411	0.393771	0.631862	0.747918	0.499178	0.270322	0.411553	0.199026	0.323277	0.600208
12103	0.458452	0.439	0.478853	0.448302	0.351378	0.428963	0.608885	0.479733	0.517058	0.290824	0.522073
17085	0.456143	0.427	0.395714	0.571897	0.741461	0.513607	0.2219	0.533813	0.473152	0.140845	0.512894
54071	0.43543	0.327	0.472651	0.866962	0.670703	0.4437	0.0254918	0.47866	0.0639494	0.151154	0.745597
20145	0.459532	0.444	0.338673	0.566498	0.923333	0.380728	0.113563	0.597782	0.320321	0.314291	0.5806
48187	0.462916	0.46	0.379917	0.462371	0.724955	0.52227	0.312246	0.348299	0.430852	0.609165	0.376165
51035	0.437971	0.338	0.504796	0.785756	0.509102	0.492221	0.138299	0.520604	0.203223	0.0743924	0.71335
30037	0.4395	0.347	0.576	0.6795	0.77	0.51	0.08	0.613333	0.05	0	0.676667
48443	0.439019	0.344	0.444	0.818	0.793333	0.575	0.075	0.65	0.0133333	0	0.5825
13249	0.45311	0.412	0.578639	0.428195	0.664293	0.877097	0.0835607	0.501719	0.114293	0.17	0.660191
50009	0.440412	0.35	0.516524	0.711098	0.638753	0.49323	0.0260486	0.627187	0.182713	0.11778	0.650373
27153	0.443064	0.366	0.476198	0.703025	0.630855	0.442207	0.093829	0.539818	0.330682	0.271639	0.499324
51036	0.442277	0.361	0.429637	0.759801	0.330437	0.495282	0.116023	0.509032	0.18988	0.365491	0.784912
35006	0.432824	0.318	0.732234	0.622896	0.456762	0.363333	0.172524	0.536176	0.26623	0.0361495	0.709114
41035	0.446056	0.384	0.602277	0.509627	0.34838	0.537064	0.164189	0.532407	0.347557	0.304545	0.668457
20039	0.451202	0.404	0.456462	0.562681	0.896075	0.387622	0.0812079	0.694139	0.331988	0	0.650642
36105	0.441371	0.357	0.575151	0.615238	0.652437	0.480954	0.133383	0.596	0.228479	0.11247	0.578228
51181	0.444378	0.374	0.471055	0.66387	0.444387	0.523685	0.125001	0.451053	0.18772	0.374212	0.758422
36107	0.45705	0.432	0.378716	0.526169	0.693646	0.386144	0.164376	0.590486	0.327651	0.544897	0.501368
48325	0.448194	0.394	0.422996	0.641202	0.840295	0.472348	0.186059	0.431408	0.178905	0.407429	0.453104
1001	0.456314	0.429	0.400866	0.516516	0.612925	0.696815	0.353261	0.420495	0.335759	0.179667	0.590517
42089	0.455473	0.424	0.468979	0.462512	0.477798	0.60627	0.280227	0.500221	0.398791	0.369253	0.535207
20063	0.449956	0.399	0.383103	0.647418	0.912141	0.35	0.0578446	0.613578	0.330948	0.137889	0.616679
40153	0.442885	0.365	0.464688	0.692815	0.797301	0.343318	0.230566	0.505536	0.211681	0.143252	0.596806
51163	0.443639	0.369	0.522817	0.619259	0.643188	0.418346	0.156822	0.466211	0.273266	0.280123	0.612716
47023	0.444731	0.377	0.516687	0.604249	0.719391	0.530557	0.119089	0.464074	0.149639	0.197631	0.701261
37085	0.453021	0.411	0.549467	0.420478	0.839888	0.579276	0.193713	0.468496	0.224181	0.276248	0.525445
29177	0.447979	0.392	0.39138	0.667675	0.713946	0.436338	0.211858	0.530427	0.329562	0.148938	0.60169
17197	0.467107	0.484	0.345632	0.368949	0.51808	0.489107	0.551617	0.377917	0.536148	0.66851	0.348003
54017	0.445375	0.38	0.409719	0.695374	0.60591	0.43513	0.0884056	0.490058	0.330173	0.225893	0.727717
20029	0.456825	0.431	0.493566	0.403441	0.730754	0.511828	0.169401	0.697138	0.348683	0.113538	0.643072
39051	0.459255	0.443	0.341032	0.511914	0.570277	0.549128	0.239376	0.517842	0.288399	0.51492	0.60041
48157	0.465637	0.473	0.398264	0.33951	0.770811	0.532208	0.474852	0.252693	0.453119	0.713271	0.256009
36093	0.457427	0.434	0.447337	0.437346	0.29347	0.357774	0.482619	0.640427	0.538509	0.433077	0.486288
19143	0.441822	0.359	0.459457	0.70431	0.846667	0.529891	0.0448913	0.606667	0.325761	0	0.458751
48271	0.437389	0.336	0.668	0.5735	0.713333	0.645	0.06	0.546667	0.02	0	0.71
2050	0.417457	0.245	0.804669	0.793488	0.228964	0.87961	0	0.36667	0	0	0.683711
35021	0.441093	0.356	0.564	0.6075	0.863333	0.495	0	0.72	0.00666667	0	0.713333
19021	0.439836	0.349	0.56197	0.626402	0.796516	0.368561	0.176718	0.557178	0.302348	0.12827	0.440564
35059	0.425037	0.279	0.628	0.8265	0.643333	0.435	0.13	0.566667	0.0333333	0	0.5625
16069	0.460224	0.446	0.403203	0.417911	0.250171	0.610097	0.237405	0.485701	0.390865	0.742107	0.604557
26119	0.431981	0.312	0.581592	0.747219	0.466639	0.507778	0.0352138	0.560576	0.0507515	0.118188	0.819869
35017	0.436058	0.33	0.647267	0.608103	0.718472	0.373294	0.129111	0.531922	0.103781	0.235753	0.57682
40053	0.45117	0.404	0.344032	0.638747	0.852108	0.447945	0.09	0.582108	0.384519	0.0583794	0.662688
31069	0.459333	0.443	0.358	0.476	0.803333	0.475	0.08	0.59	0.196667	0.62	0.535
27099	0.442162	0.36	0.526478	0.616231	0.687105	0.386044	0.228674	0.629846	0.315462	0.12668	0.462934
26131	0.438991	0.344	0.568893	0.630531	0.482464	0.449672	0.0337994	0.666323	0.116663	0.282483	0.720087
40031	0.454831	0.423	0.526589	0.386879	0.704411	0.36227	0.280815	0.538563	0.348426	0.343035	0.602489
13173	0.443188	0.366	0.525973	0.594842	0.651735	0.689589	0.0530822	0.550457	0.103836	0.11411	0.705068
33019	0.450227	0.401	0.394346	0.598376	0.531718	0.44292	0.134442	0.576031	0.343743	0.492698	0.537771
37097	0.453956	0.418	0.422725	0.499779	0.708297	0.497666	0.338404	0.407163	0.487915	0.232486	0.491173
13031	0.447848	0.392	0.624428	0.407109	0.687193	0.594016	0.202824	0.510295	0.189949	0.25451	0.560306
55123	0.442519	0.363	0.456203	0.67073	0.718297	0.454188	0.15557	0.581312	0.132313	0.205886	0.608172
51047	0.448027	0.392	0.386202	0.637743	0.650188	0.396866	0.262164	0.361137	0.560664	0.268486	0.508789
30081	0.447203	0.387	0.443519	0.594133	0.742207	0.905675	0.0749504	0.430352	0.170174	0.144358	0.519455
48117	0.433775	0.322	0.61915	0.657677	0.66484	0.288198	0.193184	0.544997	0.340057	0.0569517	0.538922
47169	0.4489	0.396	0.489784	0.514772	0.762288	0.510296	0.157631	0.558223	0.140197	0.163136	0.743772
41023	0.429056	0.297	0.633504	0.724321	0.803647	0.329487	0.109658	0.598974	0.0107977	0	0.651111
19099	0.456029	0.426	0.368352	0.503687	0.763409	0.438039	0.266164	0.563164	0.430863	0.331279	0.439301
20071	0.43987	0.349	0.404	0.7565	0.863333	0.4	0.02	0.533333	0.206667	0.17	0.605
51700	0.455228	0.424	0.542676	0.338365	0.355353	0.388792	0.501459	0.54302	0.617482	0.265697	0.544207
48501	0.427545	0.291	0.502518	0.875913	0.788551	0.293917	0.0278264	0.445072	0.335516	0	0.57859
53041	0.441819	0.359	0.542553	0.577121	0.536523	0.326631	0.259429	0.493087	0.377377	0.235972	0.627679
48077	0.452276	0.409	0.41623	0.513199	0.926829	0.538064	0.155592	0.52245	0.10698	0.351331	0.539807
49037	0.4333	0.321	0.696559	0.574259	0.615411	0.365053	0.0462728	0.426069	0.174216	0.296784	0.705073
20135	0.445127	0.379	0.444591	0.612955	0.926667	0.395066	0.0355127	0.625557	0.319316	0	0.646475
19079	0.457552	0.435	0.365469	0.46621	0.818966	0.452795	0.179798	0.611824	0.279802	0.514267	0.42884
35013	0.442173	0.361	0.671191	0.435104	0.342883	0.27813	0.41646	0.491586	0.418366	0.405561	0.520272
41001	0.445798	0.382	0.543213	0.497495	0.583774	0.50468	0.12086	0.553301	0.0928702	0.439775	0.676217
2164	0.421278	0.261	0.712	0.7695	0.143333	0.99	0	0.406667	0	0	0.77
31127	0.457614	0.436	0.448404	0.377375	0.85514	0.5283	0.17611	0.61413	0.26074	0.413399	0.444923
38027	0.437278	0.336	0.436	0.7545	0.71	0.4	0.055	0.64	0.27	0	0.67
36003	0.444814	0.377	0.565119	0.488556	0.562422	0.450075	0.0830995	0.703991	0.261284	0.352408	0.536368
18133	0.454193	0.419	0.402206	0.480016	0.724754	0.651825	0.293803	0.538763	0.316291	0.122944	0.557138
29035	0.444048	0.371	0.490872	0.572562	0.894848	0.622338	0.0842206	0.533875	0.0738529	0	0.723864
20073	0.445217	0.38	0.446003	0.59435	0.715893	0.628919	0.0903858	0.661975	0.157223	0	0.712208
5101	0.442826	0.365	0.499586	0.583417	0.893432	0.601835	0.0528695	0.547988	0.0873564	0.065739	0.653208
20105	0.444926	0.379	0.432	0.6115	0.856667	0.505	0.035	0.633333	0.363333	0	0.5675
41051	0.454481	0.42	0.500902	0.365401	0.132621	0.51555	0.71582	0.484797	0.667456	0.324507	0.383276
37063	0.452997	0.411	0.49116	0.401766	0.651203	0.49487	0.507608	0.455307	0.545508	0.142219	0.387333
12061	0.443386	0.368	0.494998	0.570458	0.773315	0.320574	0.374967	0.402403	0.514126	0.00290163	0.536729
30047	0.441179	0.356	0.571603	0.53229	0.667034	0.872181	0.101168	0.449008	0.062534	0.0898603	0.624933
13169	0.45135	0.405	0.4055	0.515059	0.666931	0.760266	0.17988	0.445546	0.243992	0.180276	0.664696
40003	0.444861	0.378	0.310988	0.726058	0.885291	0.416432	0.0724791	0.584941	0.280272	0.14958	0.57771
19193	0.45056	0.402	0.446449	0.48589	0.702803	0.310311	0.346092	0.621116	0.414088	0.303829	0.424459
48151	0.432833	0.318	0.595538	0.651839	0.759961	0.479911	0.0299408	0.616489	0.0500395	0.0848519	0.626922
48159	0.453595	0.416	0.484868	0.388345	0.807523	0.762511	0.159062	0.486474	0.142181	0.321299	0.53009
4027	0.432549	0.316	0.652173	0.598664	0.0434621	0.565291	0.350755	0.466873	0.47872	0.139231	0.597772
26155	0.45355	0.415	0.387551	0.484858	0.652184	0.4965	0.190917	0.564638	0.271038	0.449015	0.585246
46051	0.440588	0.352	0.401795	0.703501	0.851491	0.377895	0.115265	0.504298	0.210705	0.41264	0.3877
12041	0.434179	0.323	0.541852	0.677904	0.597113	0.356498	0.0937343	0.438579	0.170543	0.37964	0.65175
18151	0.452191	0.408	0.348766	0.546738	0.668411	0.451691	0.272809	0.482676	0.29235	0.443382	0.562892
36023	0.453215	0.413	0.494302	0.38256	0.55904	0.331519	0.304907	0.644422	0.612521	0.273865	0.475802
41069	0.438259	0.341	0.6	0.546	0.85	0.56	0.015	0.58	0.0233333	0	0.77
48053	0.439813	0.348	0.434001	0.682769	0.877504	0.574403	0.144262	0.362169	0.233502	0.121163	0.52854
20171	0.436389	0.332	0.348	0.8295	0.88	0.3	0.195	0.46	0.33	0.03	0.555
27043	0.442714	0.364	0.457242	0.605934	0.742872	0.473565	0.0912349	0.650911	0.317908	0.131468	0.513287
29051	0.457052	0.433	0.35478	0.44965	0.700978	0.4141	0.328488	0.446431	0.374655	0.584228	0.460162
48059	0.437108	0.335	0.445265	0.71571	0.748919	0.452963	0.148578	0.548735	0.132343	0.116263	0.625194
48045	0.432167	0.313	0.652	0.5975	0.936667	0.415	0.03	0.596667	0.106667	0	0.555
38099	0.438137	0.339	0.378001	0.763376	0.783797	0.445597	0.0975301	0.563289	0.250546	0.0906314	0.570461
31097	0.440555	0.352	0.421832	0.674263	0.813515	0.514062	0.113907	0.635027	0.311797	0.01	0.470587
20115	0.454483	0.421	0.409741	0.435608	0.848705	0.519205	0.0906329	0.59996	0.3354	0.296923	0.554176
9003	0.453757	0.417	0.457405	0.399664	0.326244	0.351561	0.440177	0.548566	0.60449	0.519661	0.436049
17043	0.465618	0.473	0.333074	0.310038	0.437213	0.486356	0.699209	0.362118	0.648089	0.700694	0.213769
4015	0.433075	0.319	0.544326	0.684026	0.398996	0.313918	0.185879	0.382454	0.157082	0.484097	0.746897
23003	0.436836	0.334	0.588093	0.571319	0.448852	0.472672	0.055359	0.657976	0.1797	0.141222	0.816332
19023	0.44805	0.393	0.358295	0.598742	0.807503	0.465937	0.0923804	0.575833	0.381544	0.283729	0.468482
18173	0.460653	0.448	0.267681	0.462487	0.723384	0.57097	0.366324	0.393106	0.4272	0.489903	0.444824
16003	0.436254	0.331	0.497311	0.671835	0.85505	0.557993	0.112425	0.39631	0.0258082	0.179164	0.630393
41015	0.435034	0.326	0.535907	0.654828	0.66191	0.420864	0.181145	0.433867	0.0299356	0.230616	0.766234
39089	0.456658	0.43	0.360408	0.44041	0.490918	0.597997	0.386067	0.474977	0.404511	0.364587	0.59005
26117	0.439578	0.347	0.477945	0.630116	0.541296	0.505753	0.110539	0.592952	0.255638	0.206892	0.635069
54061	0.458293	0.437	0.501757	0.268485	0.291894	0.352598	0.396452	0.464261	0.521832	0.809541	0.517821
12111	0.440853	0.354	0.531118	0.552227	0.657897	0.36136	0.504385	0.424398	0.405997	0	0.530297
41033	0.435932	0.329	0.617013	0.554871	0.459918	0.592214	0.25716	0.45299	0.175315	0.0497019	0.764209
32013	0.439086	0.345	0.451951	0.658946	0.67136	0.212453	0.136282	0.379047	0.21658	0.740756	0.484398
19107	0.444489	0.375	0.454546	0.558426	0.767287	0.535371	0.0916598	0.684948	0.332289	0.0860392	0.489833
27129	0.442744	0.364	0.389698	0.652666	0.722279	0.394655	0.121788	0.600064	0.261189	0.324953	0.517406
36065	0.449262	0.397	0.44861	0.474785	0.391462	0.346375	0.337749	0.65866	0.448373	0.372731	0.564618
23001	0.4511	0.403	0.407989	0.481916	0.450632	0.495318	0.2679	0.578616	0.475657	0.340875	0.560999
20069	0.440429	0.351	0.352714	0.727774	0.92	0.271131	0.0937941	0.46871	0.389699	0.378191	0.361847
53023	0.451185	0.404	0.484	0.4025	0.56	0.835	0.125	0.626667	0.32	0.16	0.5475
26081	0.454284	0.419	0.420056	0.409157	0.401819	0.401412	0.458854	0.508054	0.643032	0.407687	0.438483
36011	0.44426	0.373	0.449938	0.55948	0.381581	0.39135	0.227556	0.629476	0.452572	0.380068	0.526322
[truncated: 1,145 more rows]

## Sheet: Coal_prod
				County-level exposure and sensitivity for coal production
FIPS	Year	State	County	Location	Energy type	Units	Source	Coal production (kst)	Exposure	Sensitivity	Exposure * sensitivity (raw score)	Exposure * sensitivity (percentile)
56005	2019	WY	Campbell	Campbell County, WY	Coal production	Thousand short tons	EIA	243773	34.5378	6.6	227.95	1
54051	2019	WV	Marshall	Marshall County, WV	Coal production	Thousand short tons	EIA	18319	2.59544	83.4	216.46	0.993
42059	2019	PA	Greene	Greene County, PA	Coal production	Thousand short tons	EIA	28306	4.0104	48.2	193.301	0.986
17055	2019	IL	Franklin	Franklin County, IL	Coal production	Thousand short tons	EIA	12794	1.81266	98.1	177.822	0.979
21225	2019	KY	Union	Union County, KY	Coal production	Thousand short tons	EIA	11342	1.60694	95.9	154.105	0.972
54049	2019	WV	Marion	Marion County, WV	Coal production	Thousand short tons	EIA	13006	1.84269	82	151.101	0.966
54045	2019	WV	Logan	Logan County, WV	Coal production	Thousand short tons	EIA	11473	1.6255	92.1	149.708	0.959
1073	2019	AL	Jefferson	Jefferson County, AL	Coal production	Thousand short tons	EIA	8900	1.26095	90.8	114.495	0.952
18051	2019	IN	Gibson	Gibson County, IN	Coal production	Thousand short tons	EIA	10150	1.43805	70.2	100.951	0.945
48293	2019	TX	Limestone	Limestone County, TX	Coal production	Thousand short tons	EIA	9594	1.35928	71.5	97.1885	0.939
18153	2019	IN	Sullivan	Sullivan County, IN	Coal production	Thousand short tons	EIA	8302	1.17623	80.5	94.6864	0.932
30003	2019	MT	Big Horn	Big Horn County, MT	Coal production	Thousand short tons	EIA	18700	2.64942	34.7	91.9349	0.925
18083	2019	IN	Knox	Knox County, IN	Coal production	Thousand short tons	EIA	6464	0.915821	97	88.8346	0.918
54069	2019	WV	Ohio	Ohio County, WV	Coal production	Thousand short tons	EIA	7330	1.03852	73.4	76.2271	0.912
54039	2019	WV	Kanawha	Kanawha County, WV	Coal production	Thousand short tons	EIA	5560	0.787742	96.2	75.7808	0.905
54081	2019	WV	Raleigh	Raleigh County, WV	Coal production	Thousand short tons	EIA	6627	0.938915	74.4	69.8552	0.898
42125	2019	PA	Washington	Washington County, PA	Coal production	Thousand short tons	EIA	10076	1.42757	47.6	67.9523	0.891
17199	2019	IL	Williamson	Williamson County, IL	Coal production	Thousand short tons	EIA	5174	0.733053	88.4	64.8019	0.885
39111	2019	OH	Monroe	Monroe County, OH	Coal production	Thousand short tons	EIA	4735	0.670856	94.3	63.2617	0.878
54059	2019	WV	Mingo	Mingo County, WV	Coal production	Thousand short tons	EIA	4733	0.670572	93.8	62.8997	0.871
49007	2019	UT	Carbon	Carbon County, UT	Coal production	Thousand short tons	EIA	8047	1.1401	52.9	60.3113	0.864
17145	2019	IL	Perry	Perry County, IL	Coal production	Thousand short tons	EIA	4468	0.633027	92.7	58.6816	0.858
51027	2019	VA	Buchanan	Buchanan County, VA	Coal production	Thousand short tons	EIA	6606	0.935939	60.4	56.5307	0.851
54109	2019	WV	Wyoming	Wyoming County, WV	Coal production	Thousand short tons	EIA	4846	0.686582	78	53.5534	0.844
56009	2019	WY	Converse	Converse County, WY	Coal production	Thousand short tons	EIA	23243	3.29307	16.1	53.0185	0.837
54047	2019	WV	Mcdowell	Mcdowell County, WV	Coal production	Thousand short tons	EIA	3768	0.533851	97.9	52.264	0.831
17189	2019	IL	Washington	Washington County, IL	Coal production	Thousand short tons	EIA	6440	0.91242	51.2	46.7159	0.824
21107	2019	KY	Hopkins	Hopkins County, KY	Coal production	Thousand short tons	EIA	3665	0.519258	87.8	45.5908	0.817
54005	2019	WV	Boone	Boone County, WV	Coal production	Thousand short tons	EIA	4279	0.60625	73.1	44.3168	0.81
17165	2019	IL	Saline	Saline County, IL	Coal production	Thousand short tons	EIA	2940	0.41654	95.5	39.7795	0.804
54091	2019	WV	Taylor	Taylor County, WV	Coal production	Thousand short tons	EIA	4275	0.605683	62.6	37.9157	0.797
17157	2019	IL	Randolph	Randolph County, IL	Coal production	Thousand short tons	EIA	3203	0.453802	83	37.6655	0.79
17065	2019	IL	Hamilton	Hamilton County, IL	Coal production	Thousand short tons	EIA	5889	0.834355	44	36.7116	0.783
30065	2019	MT	Musselshell	Musselshell County, MT	Coal production	Thousand short tons	EIA	7019	0.994453	36.1	35.8998	0.777
48203	2019	TX	Harrison	Harrison County, TX	Coal production	Thousand short tons	EIA	3325	0.471087	74	34.8604	0.77
1127	2019	AL	Walker	Walker County, AL	Coal production	Thousand short tons	EIA	2646	0.374886	91.4	34.2646	0.763
28019	2019	MS	Choctaw	Choctaw County, MS	Coal production	Thousand short tons	EIA	2697	0.382111	88	33.6258	0.756
54019	2019	WV	Fayette	Fayette County, WV	Coal production	Thousand short tons	EIA	2674	0.378853	87.5	33.1496	0.75
21195	2019	KY	Pike	Pike County, KY	Coal production	Thousand short tons	EIA	2896	0.410306	80.7	33.1117	0.743
21193	2019	KY	Perry	Perry County, KY	Coal production	Thousand short tons	EIA	2744	0.38877	83.5	32.4623	0.736
21183	2019	KY	Ohio	Ohio County, KY	Coal production	Thousand short tons	EIA	2270	0.321614	97.8	31.4539	0.729
35031	2019	NM	Mckinley	Mckinley County, NM	Coal production	Thousand short tons	EIA	5496	0.778674	38.9	30.2904	0.722
51051	2019	VA	Dickenson	Dickenson County, VA	Coal production	Thousand short tons	EIA	3513	0.497722	59	29.3656	0.716
21177	2019	KY	Muhlenberg	Muhlenberg County, KY	Coal production	Thousand short tons	EIA	2173	0.307871	94.6	29.1246	0.709
48401	2019	TX	Rusk	Rusk County, TX	Coal production	Thousand short tons	EIA	2664	0.377436	75	28.3077	0.702
21095	2019	KY	Harlan	Harlan County, KY	Coal production	Thousand short tons	EIA	2042	0.289311	97.3	28.15	0.695
18027	2019	IN	Daviess	Daviess County, IN	Coal production	Thousand short tons	EIA	2063	0.292286	93	27.1826	0.689
35045	2019	NM	San Juan	San Juan County, NM	Coal production	Thousand short tons	EIA	9040	1.28079	20.8	26.6404	0.682
48013	2019	TX	Atascosa	Atascosa County, TX	Coal production	Thousand short tons	EIA	3004	0.425607	52.9	22.5146	0.675
1125	2019	AL	Tuscaloosa	Tuscaloosa County, AL	Coal production	Thousand short tons	EIA	2485	0.352075	63.1	22.2159	0.668
48395	2019	TX	Robertson	Robertson County, TX	Coal production	Thousand short tons	EIA	2157	0.305604	70.8	21.6368	0.662
4017	2019	AZ	Navajo	Navajo County, AZ	Coal production	Thousand short tons	EIA	3843	0.544477	39	21.2346	0.655
48323	2019	TX	Maverick	Maverick County, TX	Coal production	Thousand short tons	EIA	1638	0.232072	82	19.0299	0.648
21233	2019	KY	Webster	Webster County, KY	Coal production	Thousand short tons	EIA	1273	0.180359	98.7	17.8014	0.641
30087	2019	MT	Rosebud	Rosebud County, MT	Coal production	Thousand short tons	EIA	8456	1.19805	14.7	17.6113	0.635
18173	2019	IN	Warrick	Warrick County, IN	Coal production	Thousand short tons	EIA	2774	0.393021	44.8	17.6073	0.628
42111	2019	PA	Somerset	Somerset County, PA	Coal production	Thousand short tons	EIA	3091	0.437933	40.2	17.6049	0.621
22031	2019	LA	De Soto Parish	De Soto Parish, LA	Coal production	Thousand short tons	EIA	1354	0.191835	87.1	16.7088	0.614
21149	2019	KY	Mclean	Mclean County, KY	Coal production	Thousand short tons	EIA	1233	0.174692	95.5	16.6831	0.608
8081	2019	CO	Moffat	Moffat County, CO	Coal production	Thousand short tons	EIA	3552	0.503248	31.4	15.802	0.601
42107	2019	PA	Schuylkill	Schuylkill County, PA	Coal production	Thousand short tons	EIA	1400	0.198352	79.2	15.7095	0.594
17185	2019	IL	Wabash	Wabash County, IL	Coal production	Thousand short tons	EIA	1256	0.17795	86.9	15.4639	0.587
51195	2019	VA	Wise	Wise County, VA	Coal production	Thousand short tons	EIA	1909	0.270467	57.1	15.4437	0.581
17117	2019	IL	Macoupin	Macoupin County, IL	Coal production	Thousand short tons	EIA	1770	0.250774	60.1	15.0715	0.574
42063	2019	PA	Indiana	Indiana County, PA	Coal production	Thousand short tons	EIA	2218	0.314247	46.7	14.6753	0.567
54093	2019	WV	Tucker	Tucker County, WV	Coal production	Thousand short tons	EIA	2075	0.293986	48.7	14.3171	0.56
21131	2019	KY	Leslie	Leslie County, KY	Coal production	Thousand short tons	EIA	1178	0.166899	83	13.8526	0.554
21071	2019	KY	Floyd	Floyd County, KY	Coal production	Thousand short tons	EIA	1027	0.145506	95.1	13.8376	0.547
17167	2019	IL	Sangamon	Sangamon County, IL	Coal production	Thousand short tons	EIA	1608	0.227822	52.5	11.9606	0.54
39067	2019	OH	Harrison	Harrison County, OH	Coal production	Thousand short tons	EIA	1406	0.199202	57.7	11.494	0.533
38057	2019	ND	Mercer	Mercer County, ND	Coal production	Thousand short tons	EIA	15617	2.21262	4.9	10.8418	0.527
42033	2019	PA	Clearfield	Clearfield County, PA	Coal production	Thousand short tons	EIA	1149	0.162791	64.4	10.4837	0.52
21013	2019	KY	Bell	Bell County, KY	Coal production	Thousand short tons	EIA	711	0.100735	99.7	10.0432	0.513
[truncated: 76 more rows]

## Sheet: Coal_power_op
				County-level exposure and sensitivity for coal-fired electricity generation (operating plants only)
[truncated: 261 more rows]

[truncated: 8 more sheets: Coal_power_retired, Coal_power_combined, Oil_prod, Oil_refine, NG_prod, NG_power, Aggregate fossil score, Aggregate score weights]
